# Supplementary material for: (R)-7-Bromo-2,3,4,4a-tetra­hydro-1H-xanthen-1-one
Source: Acta Crystallogr Sect E Struct Rep Online. 2009 Aug 8;65(Pt 9):o2091. doi: 10.1107/S1600536809030244 (PMC2969887; doi:10.1107/S1600536809030244)
Supplement: Supplementary file 1 [file e-65-o2091-sup1.cif]

##############################################################################
###                                                                        ###
###        Electronic paper (Acta Crystallographica Section E)             ###
###                                                                        ###
##############################################################################
#                                                                            #
# This CIF contains the data in a paper accepted for publication in Acta     #
# Crystallographica Section E. It conforms to the requirements of Notes      #
# for Authors for Section E, and has been peer reviewed under the auspices   #
# of the IUCr Commission on Journals.                                        #
#                                                                            #
# Full details of the Crystallographic Information File format               #
# are given in the paper "The Crystallographic Information File (CIF):       #
# a New Standard Archive File for Crystallography" by S. R. Hall, F. H.      #
# Allen and I. D. Brown [Acta Cryst. (1991), A47, 655-685].                  #
#                                                                            #
# The current version of the core CIF dictionary is obtainable from          #
# ftp://ftp.iucr.org/pub/cif_core.dic. The current version number is 2.4.    #
#                                                                            #
# Software is freely available for graphical display of the structure(s) in  #
# this CIF.  For information consult the CIF home page http://www.iucr.org/  #
# cif/home.html                                                              #
#                                                                            #
# This file may be used for bona fide research purposes within the           #
# scientific community so long as proper attribution is given to the journal # 
# article from which it was obtained.                                        #
#                                                                            #
##############################################################################
                                             
data_global
_audit_creation_method     'by CrystalStructure 3.8'
_journal_date_recd_electronic     2009-07-20
_journal_date_accepted     2009-07-30
_journal_name_full     'Acta Crystallographica, Section E'
_journal_year     2009
_journal_volume     65
_journal_issue      9
_journal_page_first     o2091
_journal_page_last     o2091
_journal_paper_category     QO
_journal_coeditor_code     PV2187
_publ_contact_author_name     'Mr. Shuping Luo'
_publ_contact_author_address
;
State Key Laboratory Breeding Base of Green Chemistry-Synthesis Technology
Zhejiang University of Technology
Hangzhou
310014
People's Republic of China
;
_publ_contact_author_email     'xiaaibao1983@163.com'
_publ_contact_author_fax     '86 571 88320066'
_publ_contact_author_phone     '86 571 88320609'
_publ_section_title
;
(<i>R</i>)-7-Bromo-2,3,4,4a-tetrahydro-1<i>H</i>-xanthen-1-one
;
loop_
    _publ_author_name
    _publ_author_address
    'Ai-Bao Xia'
;
State Key Laboratory Breeding Base of Green Chemistry-Synthesis Technology
Zhejiang University of Technology
Hangzhou 310014
People's Republic of China
;
    'Jie Tang'
;
State Key Laboratory Breeding Base of Green Chemistry-Synthesis Technology
Zhejiang University of Technology
Hangzhou 310014
People's Republic of China
;
    'Jun-Rong Jiang'
;
State Key Laboratory Breeding Base of Green Chemistry-Synthesis Technology
Zhejiang University of Technology
Hangzhou 310014
People's Republic of China
;
    'Yi-Feng Wang'
;
State Key Laboratory Breeding Base of Green Chemistry-Synthesis Technology
Zhejiang University of Technology
Hangzhou 310014
People's Republic of China
;
    'Shu-Ping Luo'
;
State Key Laboratory Breeding Base of Green Chemistry-Synthesis Technology
Zhejiang University of Technology
Hangzhou 310014
People's Republic of China
;
data_I
_chemical_name_systematic
;
(<i>R</i>)-7-Bromo-2,3,4,4a-tetrahydro-1<i>H</i>-xanthen-1-one
;
_chemical_formula_moiety     'C13 H11 Br O2'
_chemical_formula_sum     'C13 H11 Br O2'
_chemical_formula_iupac     'C13 H11 Br O2'
_chemical_formula_weight     279.13
_chemical_melting_point     ?
_symmetry_cell_setting     monoclinic
_symmetry_space_group_name_H-M     'P 21'
_symmetry_space_group_name_Hall     'P 2yb'
loop_
    _symmetry_equiv_pos_site_id
    _symmetry_equiv_pos_as_xyz
    1 '+x,+y,+z'
    2 '-x,1/2+y,-z'
_cell_length_a     7.5419(4)
_cell_length_b     6.9039(3)
_cell_length_c     10.7634(5)
_cell_angle_alpha     90.0000
_cell_angle_beta     93.7110(12)
_cell_angle_gamma     90.0000
_cell_volume     559.26(5)
_cell_formula_units_Z     2
_cell_measurement_reflns_used     4299
_cell_measurement_theta_min     3.2
_cell_measurement_theta_max     27.4
_cell_measurement_temperature     296.0(10)
_exptl_crystal_description     'chunk'
_exptl_crystal_colour     'yellow'
_exptl_crystal_size_max     0.40
_exptl_crystal_size_mid     0.37
_exptl_crystal_size_min     0.26
_exptl_crystal_density_diffrn     1.657
_exptl_crystal_density_meas     ?
_exptl_crystal_density_method     'not measured'
_exptl_crystal_F_000     280.00
_exptl_absorpt_coefficient_mu     3.666
_exptl_absorpt_correction_type     multi-scan
_exptl_absorpt_process_details     '(ABSCOR; Higashi, 1995)'
_exptl_absorpt_correction_T_min     0.252
_exptl_absorpt_correction_T_max     0.386
_exptl_special_details
;
The structure of the title compound was confirmed by NMR and HRMS
methods:
^1^HNMR (500 MHz, CDCl~3~):
7.33-7.31(m, 3H), 6.77-6.75(d, J=9.5Hz,1H),5.00-4.97(m, 1H),2.62-2.58
(m, 1H), 2.51-2.46(m, 1H),2.42-2.35(m, 1H),2.13-2.07(m, 1H),2.04-1.96
(m, 1H), 1.75-1.65(m, 1H) ppm;
^13^CNMR (125 MHz, CDCl~3~): 197.1, 154.8,
134.4, 131.8, 131.4, 129.9, 123.9, 117.8, 114.0, 74.8, 38.8, 29.6,
17.9 ppm.
HRMS: (EI+) m/z calcd for (C~13~H~11~BrO~2~)+ 277.9942, found
277.9949.
;
_diffrn_radiation_type     'Mo K\a'
_diffrn_radiation_wavelength     0.71075
_diffrn_measurement_device_type     'Rigaku R-AXIS RAPID'
_diffrn_measurement_method     \w
_diffrn_detector_area_resol_mean     10.00
_diffrn_reflns_number     5496
_diffrn_reflns_av_R_equivalents     0.036
_diffrn_reflns_theta_max     27.44
_diffrn_reflns_theta_full     27.44
_diffrn_measured_fraction_theta_max     0.996
_diffrn_measured_fraction_theta_full     0.996
_diffrn_reflns_limit_h_min     -9
_diffrn_reflns_limit_h_max     9
_diffrn_reflns_limit_k_min     -8
_diffrn_reflns_limit_k_max     8
_diffrn_reflns_limit_l_min     -12
_diffrn_reflns_limit_l_max     13
_refine_special_details
;
Refinement of <i>F</i>^2^ against ALL reflections. The weighted <i>R</i>-factor
<i>wR</i> and goodness of fit <i>S</i> are based on <i>F</i>^2^, conventional
<i>R</i>-factors <i>R</i> are based on <i>F</i>, with <i>F</i> set to zero for
negative <i>F</i>^2^. The threshold expression of <i>F</i>^2^ >
2\s(<i>F</i>^2^) is used only for calculating <i>R</i>-factors(gt) <i>etc</i>.
and is not relevant to the choice of reflections for refinement.
<i>R</i>-factors based on <i>F</i>^2^ are statistically about twice as large
as those based on <i>F</i>, and <i>R</i>- factors based on ALL data will be
even larger.
;
_reflns_number_total     2525
_reflns_number_gt     1772
_reflns_threshold_expression     F^2^>2\s(F^2^)
_refine_ls_structure_factor_coef     Fsqd
_refine_ls_R_factor_gt     0.0330
_refine_ls_wR_factor_ref     0.1019
_refine_ls_goodness_of_fit_ref     1.003
_refine_ls_number_reflns     2525
_refine_ls_number_parameters     147
_refine_ls_hydrogen_treatment     constr
_refine_ls_weighting_scheme     calc
_refine_ls_weighting_details
                    'w = 1/[\s^2^(Fo^2^)+(0.02P)^2^+P] where P=(Fo^2^+2Fc^2^)/3'
_refine_ls_shift/su_max     0.0010
_refine_diff_density_max     0.64
_refine_diff_density_min     -0.88
_refine_ls_extinction_method     'SHELXL97 (Sheldrick, 2008)'
_refine_ls_extinction_coef     0.035(3)
_refine_ls_abs_structure_details     'Flack (1983), 1145 Friedel pairs'
_refine_ls_abs_structure_Flack     0.01(2)
loop_
    _atom_type_symbol
    _atom_type_description
    _atom_type_scat_dispersion_real
    _atom_type_scat_dispersion_imag
    _atom_type_scat_source
    'C' 'C' 0.003 0.002
;
International Tables for Crystallography
(1992, Vol. C, Tables 4.2.6.8 and 6.1.1.4)
;
    'H' 'H' 0.000 0.000
;
International Tables for Crystallography
(1992, Vol. C, Table 6.1.1.4)
;
    'O' 'O' 0.011 0.006
;
International Tables for Crystallography
(1992, Vol. C, Tables 4.2.6.8 and 6.1.1.4)
;
    'Br' 'Br' -0.290 2.459
;
International Tables for Crystallography
(1992, Vol. C, Tables 4.2.6.8 and 6.1.1.4)
;
_computing_data_collection     'PROCESS-AUTO (Rigaku, 2006)'
_computing_cell_refinement     'PROCESS-AUTO (Rigaku, 2006)'
_computing_data_reduction     'CrystalStructure (Rigaku/MSC and Rigaku, 2007)'
_computing_structure_solution     'SHELXS97 (Sheldrick, 2008)'
_computing_structure_refinement     'SHELXL97 (Sheldrick, 2008)'
_computing_molecular_graphics     'ORTEP-3 for Windows (Farrugia, 1997)'
_computing_publication_material
         'CrystalStructure (Rigaku/MSC and Rigaku, 2007) and PLATON Spek (2009)'
loop_
    _atom_site_type_symbol
    _atom_site_label
    _atom_site_fract_x
    _atom_site_fract_y
    _atom_site_fract_z
    _atom_site_U_iso_or_equiv
    _atom_site_adp_type
    _atom_site_calc_flag
    _atom_site_refinement_flags
    _atom_site_occupancy
    _atom_site_disorder_assembly
    _atom_site_disorder_group
    Br Br1 0.96613(6) 0.67049(12) 0.66752(4) 0.0633(2) Uani d . 1.00 . .
    O O1 0.5964(5) 0.6274(8) -0.0423(3) 0.0656(16) Uani d . 1.00 . .
    O O2 0.2944(3) 0.6625(11) 0.3348(2) 0.0473(7) Uani d . 1.00 . .
    C C1 0.4600(6) 0.6384(11) 0.0116(4) 0.0505(16) Uani d . 1.00 . .
    C C2 0.2803(7) 0.6187(12) -0.0570(4) 0.063(2) Uani d . 1.00 . .
    C C3 0.1314(6) 0.7222(8) 0.0028(4) 0.0557(18) Uani d . 1.00 . .
    C C4 0.1286(5) 0.6734(16) 0.1395(3) 0.0519(11) Uani d . 1.00 . .
    C C5 0.2999(6) 0.7335(7) 0.2089(4) 0.0440(13) Uani d . 1.00 . .
    C C6 0.4495(4) 0.6742(14) 0.4075(3) 0.0401(8) Uani d . 1.00 . .
    C C7 0.4396(5) 0.6820(14) 0.5352(3) 0.0434(10) Uani d . 1.00 . .
    C C8 0.5937(5) 0.6827(14) 0.6123(3) 0.0454(11) Uani d . 1.00 . .
    C C9 0.7562(5) 0.6759(14) 0.5602(3) 0.0412(9) Uani d . 1.00 . .
    C C10 0.7694(5) 0.6637(16) 0.4334(3) 0.0425(9) Uani d . 1.00 . .
    C C11 0.6136(4) 0.6623(14) 0.3548(3) 0.0393(8) Uani d . 1.00 . .
    C C12 0.6132(5) 0.6402(11) 0.2208(4) 0.0447(15) Uani d . 1.00 . .
    C C13 0.4640(4) 0.6636(15) 0.1494(3) 0.0413(9) Uani d . 1.00 . .
    H H5 0.3034 0.8753 0.2117 0.053 Uiso c R 1.00 . .
    H H7 0.3294 0.6868 0.5692 0.052 Uiso c R 1.00 . .
    H H8 0.5879 0.6877 0.6983 0.054 Uiso c R 1.00 . .
    H H10 0.8801 0.6564 0.4004 0.051 Uiso c R 1.00 . .
    H H12 0.7181 0.6095 0.1844 0.054 Uiso c R 1.00 . .
    H H21 0.2509 0.4820 -0.0622 0.075 Uiso c R 1.00 . .
    H H22 0.2883 0.6705 -0.1402 0.075 Uiso c R 1.00 . .
    H H31 0.0191 0.6841 -0.0391 0.067 Uiso c R 1.00 . .
    H H32 0.1475 0.8609 -0.0060 0.067 Uiso c R 1.00 . .
    H H41 0.0304 0.7408 0.1742 0.062 Uiso c R 1.00 . .
    H H42 0.1129 0.5347 0.1486 0.062 Uiso c R 1.00 . .
loop_
    _atom_site_aniso_label
    _atom_site_aniso_U_11
    _atom_site_aniso_U_22
    _atom_site_aniso_U_33
    _atom_site_aniso_U_12
    _atom_site_aniso_U_13
    _atom_site_aniso_U_23
    Br1 0.0439(2) 0.0990(4) 0.0455(2) -0.0020(5) -0.00874(17)  0.0000(5)
    O1 0.062(2) 0.095(5) 0.0402(16) 0.016(2) 0.0060(15) -0.009(2)
    O2 0.0289(13) 0.070(2) 0.0433(14) 0.006(3) 0.0015(10) 0.005(3)
    C1 0.053(2) 0.056(4) 0.042(2) 0.012(3) -0.0026(19) -0.005(2)
    C2 0.063(3) 0.079(7) 0.043(2) 0.004(3) -0.015(2) -0.003(3)
    C3 0.044(2) 0.073(5) 0.048(2) 0.003(2) -0.012(2) 0.009(2)
    C4 0.035(2) 0.065(3) 0.056(2) -0.011(5) -0.0060(17) 0.009(5)
    C5 0.038(2) 0.054(3) 0.039(2)  0.000(2) -0.0029(18) 0.004(2)
    C6 0.0311(18) 0.045(2) 0.0437(19) -0.001(3) 0.0006(14) 0.007(4)
    C7 0.037(2) 0.053(2) 0.041(2) 0.000(3) 0.0100(15) 0.006(3)
    C8 0.047(2) 0.053(3) 0.0361(19) -0.002(3) 0.0038(16) -0.005(3)
    C9 0.0362(19) 0.047(2) 0.0400(19) -0.003(4) -0.0060(14) 0.005(4)
    C10 0.0340(19) 0.056(2) 0.0378(18) 0.001(4) 0.0050(14)  0.000(4)
    C11 0.0359(19) 0.044(2) 0.0376(18) -0.002(3) 0.0014(14) -0.005(4)
    C12 0.034(2) 0.058(4) 0.042(2) 0.006(2) 0.0051(15) 0.005(3)
    C13 0.040(2) 0.045(2) 0.0385(19) 0.001(4) 0.0004(15) 0.001(4)
_geom_special_details
;
    ENTER SPECIAL DETAILS OF THE MOLECULAR GEOMETRY
;
loop_
    _geom_bond_atom_site_label_1
    _geom_bond_atom_site_label_2
    _geom_bond_site_symmetry_1
    _geom_bond_site_symmetry_2
    _geom_bond_distance
    _geom_bond_publ_flag
    Br1 C9 . . 1.899(3) ?
    O1 C1 . . 1.215(6) ?
    O2 C5 . . 1.444(5) ?
    O2 C6 . . 1.367(4) ?
    C1 C2 . . 1.507(7) ?
    C1 C13 . . 1.492(6) ?
    C2 C3 . . 1.510(8) ?
    C3 C4 . . 1.511(6) ?
    C4 C5 . . 1.508(6) ?
    C5 C13 . . 1.509(6) ?
    C6 C7 . . 1.382(5) ?
    C6 C11 . . 1.397(5) ?
    C7 C8 . . 1.384(5) ?
    C8 C9 . . 1.381(5) ?
    C9 C10 . . 1.377(5) ?
    C10 C11 . . 1.403(5) ?
    C11 C12 . . 1.450(5) ?
    C12 C13 . . 1.330(5) ?
    C2 H21 . . 0.970 no
    C2 H22 . . 0.970 no
    C3 H31 . . 0.970 no
    C3 H32 . . 0.970 no
    C4 H41 . . 0.970 no
    C4 H42 . . 0.970 no
    C5 H5 . . 0.980 no
    C7 H7 . . 0.930 no
    C8 H8 . . 0.930 no
    C10 H10 . . 0.930 no
    C12 H12 . . 0.930 no
loop_
    _geom_angle_atom_site_label_1
    _geom_angle_atom_site_label_2
    _geom_angle_atom_site_label_3
    _geom_angle_site_symmetry_1
    _geom_angle_site_symmetry_2
    _geom_angle_site_symmetry_3
    _geom_angle
    _geom_angle_publ_flag
    C5 O2 C6 . . . 116.2(3) ?
    O1 C1 C2 . . . 121.5(4) ?
    O1 C1 C13 . . . 121.2(4) ?
    C2 C1 C13 . . . 117.2(4) ?
    C1 C2 C3 . . . 114.7(4) ?
    C2 C3 C4 . . . 111.5(5) ?
    C3 C4 C5 . . . 110.8(4) ?
    O2 C5 C4 . . . 107.2(4) ?
    O2 C5 C13 . . . 111.3(4) ?
    C4 C5 C13 . . . 113.7(4) ?
    O2 C6 C7 . . . 118.2(3) ?
    O2 C6 C11 . . . 120.8(3) ?
    C7 C6 C11 . . . 120.8(3) ?
    C6 C7 C8 . . . 120.0(3) ?
    C7 C8 C9 . . . 119.2(3) ?
    Br1 C9 C8 . . . 118.7(2) ?
    Br1 C9 C10 . . . 119.4(2) ?
    C8 C9 C10 . . . 121.8(3) ?
    C9 C10 C11 . . . 119.1(3) ?
    C6 C11 C10 . . . 119.0(3) ?
    C6 C11 C12 . . . 117.7(3) ?
    C10 C11 C12 . . . 123.3(3) ?
    C11 C12 C13 . . . 120.6(4) ?
    C1 C13 C5 . . . 119.6(3) ?
    C1 C13 C12 . . . 121.5(4) ?
    C5 C13 C12 . . . 118.7(3) ?
    C1 C2 H21 . . . 108.1 no
    C1 C2 H22 . . . 108.1 no
    C3 C2 H21 . . . 108.1 no
    C3 C2 H22 . . . 108.1 no
    H21 C2 H22 . . . 109.5 no
    C2 C3 H31 . . . 109.0 no
    C2 C3 H32 . . . 109.0 no
    C4 C3 H31 . . . 109.0 no
    C4 C3 H32 . . . 109.0 no
    H31 C3 H32 . . . 109.5 no
    C3 C4 H41 . . . 109.1 no
    C3 C4 H42 . . . 109.1 no
    C5 C4 H41 . . . 109.1 no
    C5 C4 H42 . . . 109.1 no
    H41 C4 H42 . . . 109.5 no
    O2 C5 H5 . . . 108.1 no
    C4 C5 H5 . . . 108.1 no
    C13 C5 H5 . . . 108.1 no
    C6 C7 H7 . . . 120.0 no
    C8 C7 H7 . . . 120.0 no
    C7 C8 H8 . . . 120.4 no
    C9 C8 H8 . . . 120.4 no
    C9 C10 H10 . . . 120.4 no
    C11 C10 H10 . . . 120.4 no
    C11 C12 H12 . . . 119.7 no
    C13 C12 H12 . . . 119.7 no
loop_
    _geom_torsion_atom_site_label_1
    _geom_torsion_atom_site_label_2
    _geom_torsion_atom_site_label_3
    _geom_torsion_atom_site_label_4
    _geom_torsion_site_symmetry_1
    _geom_torsion_site_symmetry_2
    _geom_torsion_site_symmetry_3
    _geom_torsion_site_symmetry_4
    _geom_torsion
    _geom_torsion_publ_flag
    C5 O2 C6 C7 . . . . 155.2(7) ?
    C5 O2 C6 C11 . . . . -30.1(12) ?
    C6 O2 C5 C4 . . . . 169.6(7) ?
    C6 O2 C5 C13 . . . . 44.7(8) ?
    O1 C1 C2 C3 . . . . -153.0(6) ?
    O1 C1 C13 C5 . . . . 162.5(7) ?
    O1 C1 C13 C12 . . . . -12.2(13) ?
    C2 C1 C13 C5 . . . . -20.1(11) ?
    C2 C1 C13 C12 . . . . 165.2(8) ?
    C13 C1 C2 C3 . . . . 29.6(9) ?
    C1 C2 C3 C4 . . . . -50.2(8) ?
    C2 C3 C4 C5 . . . . 60.7(8) ?
    C3 C4 C5 O2 . . . . -173.7(6) ?
    C3 C4 C5 C13 . . . . -50.2(9) ?
    O2 C5 C13 C1 . . . . 151.9(7) ?
    O2 C5 C13 C12 . . . . -33.3(10) ?
    C4 C5 C13 C1 . . . . 30.7(10) ?
    C4 C5 C13 C12 . . . . -154.5(8) ?
    O2 C6 C7 C8 . . . . 176.3(8) ?
    O2 C6 C11 C10 . . . . -176.4(9) ?
    O2 C6 C11 C12 . . . . 1.0(13) ?
    C7 C6 C11 C10 . . . . -1.8(14) ?
    C7 C6 C11 C12 . . . . 175.6(8) ?
    C11 C6 C7 C8 . . . . 1.6(14) ?
    C6 C7 C8 C9 . . . . 0.1(12) ?
    C7 C8 C9 Br1 . . . . -178.5(7) ?
    C7 C8 C9 C10 . . . . -1.6(15) ?
    Br1 C9 C10 C11 . . . . 178.2(7) ?
    C8 C9 C10 C11 . . . . 1.4(15) ?
    C9 C10 C11 C6 . . . . 0.3(11) ?
    C9 C10 C11 C12 . . . . -176.9(9) ?
    C6 C11 C12 C13 . . . . 11.1(13) ?
    C10 C11 C12 C13 . . . . -171.7(9) ?
    C11 C12 C13 C1 . . . . -179.0(8) ?
    C11 C12 C13 C5 . . . . 6.3(12) ?
