# Supplementary material for: (R)-7-Bromo-2,3,4,4a-tetra­hydro-1H-xanthen-1-one
Source: Acta Crystallogr Sect E Struct Rep Online. 2009 Aug 8;65(Pt 9):o2091. doi: 10.1107/S1600536809030244 (PMC2969887; doi:10.1107/S1600536809030244)
Supplement: Supplementary file 2 [file e-65-o2091-Isup2.hkl]

# 
# h,k,l, Fc-squared, Fo-squared, sigma(Fo-squared) and status flag 
# 
data_I
_shelx_title '  XAB-ph' 
_shelx_refln_list_code          4 
_shelx_F_calc_maximum      174.59 
_exptl_crystal_F_000       280.00 
_reflns_d_resolution_high  0.7711 
 
loop_ 
 _symmetry_equiv_pos_as_xyz 
 'x, y, z' 
 '-x, y+1/2, -z' 
 
_cell_length_a     7.5419 
_cell_length_b     6.9039 
_cell_length_c    10.7634 
_cell_angle_alpha  90.000 
_cell_angle_beta   93.711 
_cell_angle_gamma  90.000 
 
_shelx_F_squared_multiplier     1.000 
 
loop_ 
 _refln_index_h 
 _refln_index_k 
 _refln_index_l 
 _refln_F_squared_calc 
 _refln_F_squared_meas 
 _refln_F_squared_sigma 
 _refln_observed_status 
   0  -8   0       59.43       60.14      7.80 o 
   1  -8   0        1.49        3.25      2.31 o 
   2  -8   0        8.84        2.17      2.42 o 
   3  -8   0        0.51        1.09      1.44 o 
   4  -8   0        3.00        1.09      1.54 o 
   1  -7   0       14.99       15.09      3.89 o 
   2  -7   0        2.22        4.99      2.08 o 
   3  -7   0        3.82        2.67      2.34 o 
   4  -7   0       16.80       14.75      5.73 o 
   5  -7   0        2.96       -0.09      1.48 o 
   6  -7   0       38.56       34.63      4.35 o 
   0  -6   0      575.89      627.90     25.26 o 
   1  -6   0        8.35       10.75      3.11 o 
   2  -6   0       86.45      100.47      4.97 o 
   3  -6   0       14.81       14.66      2.42 o 
   4  -6   0       23.54       22.07      2.94 o 
   5  -6   0       24.50       22.38      2.87 o 
   6  -6   0        2.86        3.54      2.36 o 
   7  -6   0        0.88       -0.10      2.21 o 
   1  -5   0       51.12       52.29      5.88 o 
   2  -5   0       20.38       27.28      2.75 o 
   3  -5   0       34.34       31.49      2.62 o 
   4  -5   0       85.65       98.02      3.93 o 
   5  -5   0       32.32       35.66      3.89 o 
   6  -5   0      270.14      287.29     10.63 o 
   7  -5   0        2.16        1.04      2.33 o 
   8  -5   0       30.31        6.83      7.85 o 
   0  -4   0     4889.22     5330.97    211.82 o 
   1  -4   0       48.93       45.94      2.81 o 
   2  -4   0      470.38      479.72     16.56 o 
   3  -4   0      198.30      197.16      5.47 o 
   4  -4   0      127.40      129.36      5.71 o 
   5  -4   0       94.29       98.81      5.26 o 
   6  -4   0        7.46       10.12      3.14 o 
   7  -4   0       15.17       13.60      3.97 o 
   8  -4   0        0.93       -0.64      2.33 o 
   1  -3   0      142.04      130.75      3.65 o 
   2  -3   0       70.87       75.39      2.60 o 
   3  -3   0      275.62      266.41      6.55 o 
   4  -3   0      233.05      242.19      6.67 o 
   5  -3   0      171.48      172.60      6.52 o 
   6  -3   0     1137.55     1199.93     51.02 o 
   7  -3   0        0.04        0.21      2.71 o 
   8  -3   0      105.45      120.49      9.05 o 
   9  -3   0       31.08       37.60     13.35 o 
   0  -2   0    30483.18    36560.61   1959.79 o 
   1  -2   0       49.87       51.42      1.47 o 
   2  -2   0     1594.08     1664.40     30.32 o 
   3  -2   0      897.11      877.46     15.98 o 
   4  -2   0      371.37      369.30      8.41 o 
   5  -2   0      196.36      198.43      7.47 o 
   6  -2   0       17.05       15.50      3.58 o 
   7  -2   0       82.50       85.99      6.73 o 
   8  -2   0        0.35        1.48      3.21 o 
   9  -2   0        4.66        1.83      3.87 o 
   2  -1   0       42.02       38.28      1.82 o 
   3  -1   0      857.30      824.62     19.43 o 
   4  -1   0      314.13      292.74     10.06 o 
   5  -1   0      420.27      408.67     17.25 o 
   6  -1   0     2544.07     2641.07    112.68 o 
   7  -1   0        5.91        8.31      3.78 o 
   8  -1   0      192.87      222.07     12.01 o 
   9  -1   0       65.63       88.60     11.40 o 
   2   0   0     2017.59     1851.56     59.34 o 
   3   0   0     1529.51     1501.32     33.73 o 
   4   0   0      530.62      523.92     13.36 o 
   5   0   0      195.95      197.58      8.19 o 
   6   0   0       20.85       15.43      4.38 o 
   7   0   0      153.27      157.52     12.93 o 
   8   0   0        0.08        2.43      4.29 o 
   9   0   0        6.55        8.15      7.77 o 
   1   1   0       28.71       25.13      0.81 o 
   2   1   0       57.45       48.91      2.02 o 
   3   1   0      815.26      769.87     17.04 o 
   4   1   0      314.74      282.78      8.43 o 
   5   1   0      444.21      421.94     14.97 o 
   6   1   0     2543.96     2521.24     72.91 o 
   7   1   0       10.11       11.46      4.52 o 
   8   1   0      188.42      206.64     17.77 o 
   9   1   0       67.59       88.03     14.46 o 
   0   2   0    30390.20    34927.39   1858.58 o 
   2   2   0     1567.71     1547.83     27.53 o 
   3   2   0      888.68      844.54     23.80 o 
   4   2   0      363.55      336.78      9.79 o 
   5   2   0      176.76      161.86      7.55 o 
   6   2   0       23.16       17.75      4.17 o 
   7   2   0       84.31       81.48      7.88 o 
   8   2   0        1.03        0.06      3.16 o 
   9   2   0        3.22        3.41      5.36 o 
   1   3   0      121.40      115.39      4.32 o 
   2   3   0       85.56       87.69      3.91 o 
   3   3   0      231.47      224.83      6.98 o 
   4   3   0      235.68      229.11      7.72 o 
   5   3   0      197.38      187.35      9.24 o 
   6   3   0     1131.82     1081.05     32.62 o 
   7   3   0       10.35        4.95      5.72 o 
   8   3   0       99.92      103.66     13.38 o 
   9   3   0       33.65       22.26     18.29 o 
   0   4   0     4841.66     5220.39    205.27 o 
   2   4   0      456.87      474.46     13.26 o 
   3   4   0      190.95      179.03      6.62 o 
   4   4   0      125.10      118.67      9.88 o 
   5   4   0       82.88       86.94     10.69 o 
   6   4   0        9.75        7.93      6.71 o 
   7   4   0       16.21        0.30      8.05 o 
   8   4   0        1.52       -0.12      2.75 o 
   1   5   0       44.95       47.38      4.28 o 
   2   5   0       23.72       30.95      3.19 o 
   3   5   0       20.84       22.84      3.51 o 
   4   5   0       84.70      104.70      7.32 o 
   5   5   0       43.83       44.49      8.76 o 
   6   5   0      265.93      292.37     22.78 o 
   7   5   0        7.93       -0.08      5.90 o 
   8   5   0       28.37        0.06      9.22 o 
   0   6   0      566.51      632.19     25.31 o 
   1   6   0       24.46       32.71      3.26 o 
   2   6   0       83.46       98.90      5.87 o 
   3   6   0       12.57       13.60      3.29 o 
   4   6   0       22.87       26.93      4.25 o 
   5   6   0       22.07       30.23      8.49 o 
   6   6   0        2.94        6.92      6.86 o 
   7   6   0        1.09       -0.13      5.83 o 
   1   7   0       14.27       17.26      2.87 o 
   2   7   0        2.66        6.56      3.42 o 
   3   7   0        1.78        2.18      2.48 o 
   4   7   0       16.65       19.20      4.60 o 
   5   7   0        5.29        4.84      3.97 o 
   6   7   0       36.84       41.04     13.43 o 
   0   8   0       57.48       60.91      8.65 o 
   1   8   0        3.27        1.40      2.02 o 
   2   8   0        8.81        6.45      2.72 o 
   3   8   0        0.07       -0.35      2.01 o 
   4   8   0        3.01        0.31      2.21 o 
  -4  -8   1        0.91        0.03      1.27 o 
  -3  -8   1        2.16        1.29      2.45 o 
  -2  -8   1        5.13        2.15      2.42 o 
  -1  -8   1        9.63        8.22      2.64 o 
   0  -8   1       31.66       32.47      4.58 o 
   1  -8   1        2.47        1.59      1.51 o 
   2  -8   1        1.25        0.11      1.29 o 
   3  -8   1        6.83        2.29      2.89 o 
   4  -8   1        1.38        1.00      1.93 o 
  -6  -7   1       11.69       12.79      4.44 o 
  -5  -7   1        7.52        4.16      2.60 o 
  -4  -7   1        8.59        7.27      2.59 o 
  -3  -7   1       18.15       17.20      3.47 o 
  -2  -7   1       12.79       13.70      2.84 o 
  -1  -7   1       55.88       55.88      5.62 o 
   0  -7   1        4.46        7.80      2.88 o 
   1  -7   1       16.57       22.75      3.34 o 
   2  -7   1        1.48        0.42      1.38 o 
   3  -7   1       13.01        2.39      3.47 o 
   4  -7   1        7.40        2.82      3.30 o 
   5  -7   1        5.60        2.70      4.16 o 
   6  -7   1        8.53       -0.42      1.76 o 
  -7  -6   1       10.62        4.72      4.02 o 
  -6  -6   1       13.07       14.26      3.47 o 
  -5  -6   1        8.37       11.06      2.39 o 
  -4  -6   1        0.28       -0.87      1.52 o 
  -3  -6   1        1.57        2.94      2.42 o 
  -2  -6   1       22.10       24.22      2.85 o 
  -1  -6   1       67.70       72.55      4.69 o 
   0  -6   1      154.32      171.91      6.98 o 
   1  -6   1       20.83       20.75      2.85 o 
   2  -6   1       22.89       26.17      2.43 o 
   3  -6   1       70.16       76.20      4.20 o 
   4  -6   1       41.95       44.61      3.95 o 
   5  -6   1       86.46       85.00      4.29 o 
   6  -6   1        6.15        0.85      1.71 o 
   7  -6   1       26.80       24.00      8.78 o 
  -8  -5   1        3.56        2.87      3.45 o 
  -7  -5   1       10.32        6.87      3.93 o 
  -6  -5   1       49.02       53.85      5.06 o 
  -5  -5   1       82.15       83.03      4.92 o 
  -4  -5   1       89.49       91.29      3.92 o 
  -3  -5   1      136.22      134.74      5.76 o 
  -2  -5   1      239.49      251.01      7.07 o 
  -1  -5   1      483.92      516.69     13.59 o 
   0  -5   1       32.76       37.45      3.09 o 
   1  -5   1      130.24      144.51      6.56 o 
   2  -5   1       26.27       28.90      3.30 o 
   3  -5   1       66.98       68.28      3.40 o 
   4  -5   1       29.38       29.03      2.43 o 
   5  -5   1       22.62       27.81      4.80 o 
   6  -5   1       21.94       17.23      6.15 o 
   7  -5   1        2.05       -0.84      2.78 o 
   8  -5   1        5.53        3.54      3.47 o 
  -8  -4   1       42.26       48.14      7.35 o 
  -7  -4   1       78.65       91.07      7.57 o 
  -6  -4   1       39.46       50.30      5.90 o 
  -5  -4   1       49.35       57.57      4.41 o 
  -4  -4   1        2.54        4.81      2.16 o 
  -3  -4   1        0.18        1.08      1.12 o 
  -2  -4   1       51.24       57.64      3.11 o 
  -1  -4   1      273.26      289.67      8.43 o 
   0  -4   1      534.80      553.48     19.84 o 
   1  -4   1      254.97      264.53      6.67 o 
   2  -4   1      156.31      163.77      5.00 o 
   3  -4   1      408.16      422.64      9.39 o 
   4  -4   1      394.62      400.94     11.17 o 
   5  -4   1      435.89      458.80     12.46 o 
   6  -4   1       13.94       13.72      3.54 o 
   7  -4   1      115.16      124.71      9.12 o 
   8  -4   1       16.21       13.40      6.71 o 
  -9  -3   1       21.41       11.28      7.96 o 
  -8  -3   1        5.14        0.27      3.41 o 
  -7  -3   1       17.10       21.63      4.09 o 
  -6  -3   1      130.28      132.62      6.57 o 
  -5  -3   1      419.45      416.72     19.14 o 
  -4  -3   1      490.07      500.19     11.90 o 
  -3  -3   1      525.12      507.28     10.00 o 
  -2  -3   1     1732.35     1807.34     33.96 o 
  -1  -3   1     2635.60     2770.39     66.53 o 
   0  -3   1      126.23      101.24      3.03 o 
   1  -3   1      576.63      565.80     12.28 o 
   2  -3   1      141.67      142.79      3.61 o 
   3  -3   1      284.61      273.89      6.22 o 
   4  -3   1       61.31       63.25      3.47 o 
   5  -3   1       37.55       39.89      4.33 o 
   6  -3   1       36.72       42.09      4.55 o 
   7  -3   1        7.75       10.17      3.46 o 
   8  -3   1       21.31       17.35      8.58 o 
   9  -3   1       51.20       62.12      8.53 o 
  -9  -2   1       27.29       24.08     10.11 o 
  -8  -2   1      134.90      149.79      9.79 o 
  -7  -2   1      297.12      320.57     14.59 o 
  -6  -2   1       69.87       74.16      5.37 o 
  -5  -2   1      144.84      147.08      5.52 o 
  -4  -2   1       14.08       12.63      2.15 o 
  -3  -2   1       11.27       12.35      1.43 o 
  -2  -2   1      106.44      111.07      2.62 o 
  -1  -2   1      587.83      592.17     11.37 o 
   0  -2   1     1066.43     1054.06     23.22 o 
   1  -2   1     1255.43     1316.91     22.37 o 
   2  -2   1      585.25      572.48     10.10 o 
   3  -2   1     1437.43     1445.69     27.15 o 
   4  -2   1     1553.22     1552.74     31.71 o 
   5  -2   1     1276.18     1305.80     30.11 o 
   6  -2   1       34.82       39.65      4.36 o 
   7  -2   1      277.07      307.02     15.22 o 
   8  -2   1       56.83       73.44      8.71 o 
   9  -2   1       36.28       32.28     12.54 o 
  -9  -1   1       43.38       56.06      8.51 o 
  -8  -1   1        7.20        7.00      4.64 o 
  -7  -1   1        9.54       14.65      4.85 o 
  -6  -1   1      192.17      199.17     12.15 o 
  -5  -1   1     1027.96     1023.12     27.49 o 
  -4  -1   1     1272.02     1234.52     37.56 o 
  -3  -1   1      912.35      847.07     29.16 o 
  -2  -1   1     6159.57     5920.48    411.38 o 
  -1  -1   1    10098.77    10165.80    418.34 o 
   1  -1   1      669.78      656.58      9.79 o 
   2  -1   1      212.81      200.57      5.10 o 
   3  -1   1      611.50      617.57     11.18 o 
   4  -1   1       84.73       85.71      4.13 o 
   5  -1   1       52.52       50.36      3.95 o 
   6  -1   1       39.87       37.38      5.09 o 
   7  -1   1       27.69       30.78      5.84 o 
   8  -1   1       42.86       54.29      8.08 o 
   9  -1   1      102.43      125.55     12.62 o 
  -9   0   1       35.04       41.94     10.16 o 
  -8   0   1      206.84      226.01     15.02 o 
  -7   0   1      483.50      495.23     23.76 o 
  -6   0   1       76.32       80.02      6.98 o 
  -5   0   1      182.24      176.92      9.50 o 
  -4   0   1       35.81       25.55      3.00 o 
  -3   0   1        0.40        1.11      1.10 o 
  -2   0   1       27.05       25.68      2.24 o 
  -1   0   1      199.38      167.64      2.96 o 
   1   0   1     2377.68     2303.03     47.59 o 
   2   0   1     1117.91     1099.53     27.30 o 
   3   0   1     2457.84     2344.13     57.17 o 
   4   0   1     2691.51     2573.14     67.75 o 
   5   0   1     1894.02     1832.77     51.36 o 
   6   0   1       22.49       29.93      5.00 o 
   7   0   1      370.03      408.17     17.17 o 
   8   0   1       85.42      116.59     13.93 o 
   9   0   1       44.20       59.04      9.02 o 
  -9   1   1       43.40       54.16     13.52 o 
  -8   1   1       10.55       15.99      5.79 o 
  -7   1   1        2.42        5.74      4.66 o 
  -6   1   1      188.84      186.51     11.83 o 
  -5   1   1     1026.96      967.15     28.92 o 
  -4   1   1     1241.29     1184.07     31.22 o 
  -3   1   1      932.97      875.36     25.34 o 
  -2   1   1     6244.22     5936.46    215.26 o 
  -1   1   1    10120.28    10001.42    400.62 o 
   0   1   1       43.16       44.15      1.09 o 
   1   1   1      641.26      637.98      9.47 o 
   2   1   1      233.34      222.07      4.81 o 
   3   1   1      571.94      554.72     12.57 o 
   4   1   1       81.94       78.19      4.29 o 
   5   1   1       52.74       50.20      5.78 o 
   6   1   1       41.50       40.66      5.29 o 
   7   1   1       27.36       32.06      7.26 o 
   8   1   1       43.05       45.34      8.38 o 
   9   1   1      102.29      119.22     17.17 o 
  -9   2   1       25.27       15.40     13.74 o 
  -8   2   1      145.03      151.77     19.51 o 
  -7   2   1      289.53      277.27     13.71 o 
  -6   2   1       84.68       80.18      6.63 o 
  -5   2   1      130.10      123.31      6.69 o 
  -4   2   1       19.61       14.99      2.56 o 
  -3   2   1        6.35        7.62      1.84 o 
  -2   2   1      117.00      118.95      5.07 o 
  -1   2   1      478.75      510.31     12.87 o 
   0   2   1     1140.04     1146.87     21.90 o 
   1   2   1     1201.95     1278.43     26.96 o 
   2   2   1      558.98      527.98      9.02 o 
   3   2   1     1432.39     1380.11     31.74 o 
   4   2   1     1616.15     1572.87     38.93 o 
   5   2   1     1299.28     1246.65     33.33 o 
   6   2   1        6.29        9.77      4.54 o 
   7   2   1      278.91      297.00     14.20 o 
   8   2   1       55.85       71.78     12.15 o 
   9   2   1       33.88       40.07      8.85 o 
  -9   3   1       21.34       11.82     10.39 o 
  -8   3   1        9.78        3.93      3.92 o 
  -7   3   1        6.04        5.84      5.99 o 
  -6   3   1      127.92      123.91      9.66 o 
  -5   3   1      421.67      381.60     14.66 o 
  -4   3   1      470.55      435.17     18.65 o 
  -3   3   1      551.06      522.64     18.45 o 
  -2   3   1     1774.25     1821.51     62.94 o 
  -1   3   1     2636.46     2754.80     87.18 o 
   0   3   1      132.30      122.59      3.18 o 
   1   3   1      524.71      520.51     28.36 o 
   2   3   1      151.89      146.98      4.89 o 
   3   3   1      257.67      245.63      7.82 o 
   4   3   1       58.18       52.58      3.82 o 
   5   3   1       37.61       36.50      5.67 o 
   6   3   1       39.26       36.25      5.07 o 
   7   3   1        5.61        2.23      3.91 o 
   8   3   1       21.81       15.76     12.58 o 
   9   3   1       51.33       58.88      9.76 o 
  -8   4   1       49.51       60.71     13.88 o 
  -7   4   1       71.26       77.84     14.55 o 
  -6   4   1       48.77       55.78     10.30 o 
  -5   4   1       38.91       45.98      8.54 o 
  -4   4   1        5.12        7.18      3.73 o 
  -3   4   1        0.18        1.05      1.29 o 
  -2   4   1       56.42       62.26      3.76 o 
  -1   4   1      227.04      251.75     10.67 o 
   0   4   1      567.69      588.58     12.58 o 
   1   4   1      222.33      242.33      7.39 o 
   2   4   1      160.25      167.40      6.41 o 
   3   4   1      412.62      418.60     12.21 o 
   4   4   1      421.18      430.02     17.07 o 
   5   4   1      447.64      455.89     23.94 o 
   6   4   1        1.20        0.41      3.52 o 
   7   4   1      114.89      113.24      8.68 o 
   8   4   1       14.85       11.94      9.11 o 
  -8   5   1        5.58        0.01      7.14 o 
  -7   5   1        5.38        0.05      7.44 o 
  -6   5   1       48.48       63.41     11.87 o 
  -5   5   1       82.99       90.47     10.95 o 
  -4   5   1       87.84       90.83      9.21 o 
  -3   5   1      141.49      155.15      7.14 o 
  -2   5   1      256.79      278.34     10.09 o 
  -1   5   1      478.73      519.92     12.79 o 
   0   5   1       41.03       44.75      2.50 o 
   1   5   1      110.49      122.41      8.32 o 
   2   5   1       27.19       32.10      3.62 o 
   3   5   1       61.92       61.06      6.43 o 
   4   5   1       27.46       31.63      4.44 o 
   5   5   1       22.49       24.20      8.26 o 
   6   5   1       23.01        0.80      8.53 o 
   7   5   1        0.56       -0.22     10.09 o 
   8   5   1        5.93       -0.14      9.23 o 
  -7   6   1        7.71       16.75      7.88 o 
  -6   6   1       16.10       20.87      8.57 o 
  -5   6   1        5.62       10.93      6.67 o 
  -4   6   1        0.30        1.50      5.52 o 
  -3   6   1        1.98        2.61      1.98 o 
  -2   6   1       23.49       28.18      4.14 o 
  -1   6   1       57.66       64.78      4.10 o 
   0   6   1      161.25      180.12      5.29 o 
   1   6   1       13.66       16.46      3.47 o 
   2   6   1       24.68       29.00      4.13 o 
   3   6   1       71.67       79.43      6.05 o 
   4   6   1       47.66       58.34      6.73 o 
   5   6   1       88.37      100.57     13.82 o 
   6   6   1        4.83       -0.44      5.05 o 
   7   6   1       26.04       -0.10     12.39 o 
  -6   7   1       11.87       27.21      9.16 o 
  -5   7   1        7.34        5.83      5.91 o 
  -4   7   1        9.39        5.27      2.86 o 
  -3   7   1       18.27       19.72      4.04 o 
  -2   7   1       15.80       15.98      3.05 o 
  -1   7   1       52.61       54.15      4.75 o 
   0   7   1        9.04       14.24      3.17 o 
   1   7   1       12.89       17.14      3.10 o 
   2   7   1        0.83        1.00      2.03 o 
   3   7   1       13.43       12.02      3.08 o 
   4   7   1        6.83        7.27      3.20 o 
   5   7   1        5.54        7.51      5.61 o 
  -4   8   1        0.78        0.11      1.29 o 
  -3   8   1        2.32        3.44      2.87 o 
  -2   8   1        5.33        2.69      2.30 o 
  -1   8   1        8.50        0.34      2.18 o 
   0   8   1       32.82       43.04      5.10 o 
   1   8   1        1.23        0.01      1.80 o 
   2   8   1        1.82        2.64      2.63 o 
   3   8   1        7.08        7.93      7.27 o 
   4   8   1        1.61        4.87      2.99 o 
  -4  -8   2        0.65        1.22      2.15 o 
  -3  -8   2        0.86        0.34      1.97 o 
  -2  -8   2        2.96        2.14      2.04 o 
  -1  -8   2        5.67        2.87      3.61 o 
   0  -8   2        0.81       -0.25      2.60 o 
   1  -8   2        1.47        0.80      1.37 o 
   2  -8   2        3.30        2.76      2.45 o 
   3  -8   2        1.51        0.09      6.83 o 
   4  -8   2        9.04        9.36      6.38 o 
  -6  -7   2        0.52       -1.25      2.60 o 
  -5  -7   2        0.02       -1.58      1.58 o 
  -4  -7   2        0.49        1.01      1.77 o 
  -3  -7   2        8.85        7.02      2.94 o 
  -2  -7   2       44.07       47.78      5.69 o 
  -1  -7   2       23.09       26.10      3.50 o 
   0  -7   2       16.37       19.51      3.42 o 
   1  -7   2       15.30       20.89      2.49 o 
   2  -7   2       10.98       16.33      2.80 o 
   3  -7   2       16.85       15.51      5.50 o 
   4  -7   2        8.76       -0.39      1.39 o 
   5  -7   2        5.25        0.10      1.03 o 
  -7  -6   2       11.96       11.21      3.80 o 
  -6  -6   2       17.17       12.38      5.27 o 
  -5  -6   2       35.87       36.70      4.65 o 
  -4  -6   2       20.67       24.18      3.48 o 
  -3  -6   2       33.45       44.70      5.11 o 
  -2  -6   2       27.29       33.62      3.71 o 
  -1  -6   2       62.11       80.15      4.66 o 
   0  -6   2        2.42        3.53      2.61 o 
   1  -6   2       12.94       14.89      2.57 o 
   2  -6   2       12.25        8.86      1.95 o 
   3  -6   2        6.38        3.05      1.63 o 
   4  -6   2       57.17       56.92      3.29 o 
   5  -6   2       20.11       10.60      7.85 o 
   6  -6   2        0.84        0.27      1.04 o 
   7  -6   2       10.71       -0.32      1.80 o 
  -8  -5   2        1.88        4.00      3.09 o 
  -7  -5   2       14.44       13.46      4.88 o 
  -6  -5   2        3.24        4.03      2.35 o 
  -5  -5   2        0.01       -1.43      1.75 o 
  -4  -5   2       10.07        6.53      1.70 o 
  -3  -5   2       32.73       36.51      3.78 o 
  -2  -5   2      251.36      245.95     12.00 o 
  -1  -5   2      175.12      181.17      9.28 o 
   0  -5   2      160.71      173.39      5.89 o 
   1  -5   2      161.16      176.05      5.50 o 
   2  -5   2      187.68      200.33      6.88 o 
   3  -5   2      205.63      214.31      5.86 o 
   4  -5   2       63.64       64.30      2.91 o 
   5  -5   2       62.98       66.50      4.66 o 
   6  -5   2       20.58       14.33      4.87 o 
   7  -5   2       24.14        0.10      2.44 o 
  -8  -4   2       50.18       65.45      6.87 o 
  -7  -4   2       55.73       64.78      5.78 o 
  -6  -4   2      121.05      130.75      7.87 o 
  -5  -4   2      191.11      192.77      6.67 o 
  -4  -4   2      225.53      225.56      6.36 o 
  -3  -4   2      318.88      347.56      7.28 o 
  -2  -4   2      149.92      154.37      5.44 o 
  -1  -4   2      439.71      455.16     10.68 o 
   0  -4   2       19.79       20.69      4.80 o 
   1  -4   2       81.18       99.61      4.20 o 
   2  -4   2       25.74       26.80      1.64 o 
   3  -4   2       55.14       54.32      2.89 o 
   4  -4   2      207.62      218.68      7.13 o 
   5  -4   2      117.05      124.63      5.87 o 
   6  -4   2       14.03       17.65      3.54 o 
   7  -4   2       64.93       87.89      7.56 o 
   8  -4   2       49.27       61.16      7.27 o 
  -9  -3   2       13.27        6.62      4.89 o 
  -8  -3   2        9.94        7.22      4.74 o 
  -7  -3   2       44.59       50.16      6.07 o 
  -6  -3   2        6.02        6.94      2.67 o 
  -5  -3   2        0.29       -0.66      1.44 o 
  -4  -3   2       55.05       51.32      2.98 o 
  -3  -3   2      109.03      130.65      3.95 o 
  -2  -3   2      951.01     1006.78     20.62 o 
  -1  -3   2      959.08      941.61     20.20 o 
   0  -3   2      822.81      833.81     17.21 o 
   1  -3   2      870.91      915.14     18.82 o 
   2  -3   2     1208.62     1253.93     23.76 o 
   3  -3   2     1033.46     1050.46     20.66 o 
   4  -3   2      284.18      280.60      8.34 o 
   5  -3   2      283.89      286.08      8.73 o 
   6  -3   2       96.19      102.18      6.93 o 
   7  -3   2       76.27       82.86      8.17 o 
   8  -3   2       24.43       20.36      8.40 o 
  -9  -2   2        3.28        1.24      4.02 o 
  -8  -2   2      112.60      133.01     11.14 o 
  -7  -2   2      146.16      154.49      8.98 o 
  -6  -2   2      417.54      433.63     12.49 o 
  -5  -2   2      547.24      542.03     16.87 o 
  -4  -2   2      946.88      902.90     17.79 o 
  -3  -2   2     1163.69     1128.21     20.75 o 
  -2  -2   2      387.73      376.34     13.37 o 
  -1  -2   2     1811.40     1734.76     64.85 o 
   1  -2   2      389.40      393.92      6.94 o 
   2  -2   2       63.83       62.26      2.26 o 
   3  -2   2      344.25      362.44      7.52 o 
   4  -2   2      480.27      499.86     11.71 o 
   5  -2   2      391.70      388.40     11.30 o 
   6  -2   2       45.14       49.83      5.32 o 
   7  -2   2      203.69      223.83     13.18 o 
   8  -2   2      164.27      186.73     11.00 o 
   9  -2   2       78.88       86.63      9.70 o 
  -9  -1   2       39.72       29.79     14.81 o 
  -8  -1   2       23.13       29.81     13.34 o 
  -7  -1   2       70.07       63.82      9.64 o 
  -6  -1   2        2.71        3.37      5.90 o 
  -5  -1   2        0.66        2.38      2.06 o 
  -4  -1   2      120.35      140.75      8.26 o 
  -3  -1   2      241.77      270.98      7.19 o 
  -2  -1   2     2020.34     2004.89     93.49 o 
  -1  -1   2     2649.20     2457.78     74.53 o 
   0  -1   2     2486.59     2459.38     75.73 o 
   1  -1   2     2692.52     2546.51     72.50 o 
   2  -1   2     3957.16     3885.90     93.91 o 
   3  -1   2     2460.75     2453.38     70.56 o 
   4  -1   2      503.49      466.62     10.07 o 
   5  -1   2      552.49      550.34     13.18 o 
   6  -1   2      222.22      225.53      8.68 o 
   7  -1   2      134.36      151.00      8.66 o 
   8  -1   2       41.53       46.35      6.97 o 
   9  -1   2       21.93       31.09      8.07 o 
  -9   0   2        2.98        4.69      6.00 o 
  -8   0   2      136.19      168.26     21.98 o 
  -7   0   2      199.87      208.29     12.20 o 
  -6   0   2      660.03      656.11     26.96 o 
  -5   0   2      762.98      726.08     31.30 o 
  -4   0   2     1538.67     1434.49     35.10 o 
  -3   0   2     1973.41     1954.99     47.70 o 
  -2   0   2      523.64      502.69     10.29 o 
  -1   0   2     2640.90     2595.25     83.25 o 
   0   0   2       26.02       27.68      0.61 o 
   1   0   2      601.68      594.68      7.80 o 
   2   0   2       85.64       92.88      2.43 o 
   3   0   2      936.33     1005.92     22.15 o 
   4   0   2      529.22      544.07     13.69 o 
   5   0   2      654.15      611.70     19.52 o 
   6   0   2       69.27       69.25      6.27 o 
   7   0   2      294.68      317.09     14.69 o 
   8   0   2      253.21      290.42     13.81 o 
   9   0   2      120.24      149.62     11.99 o 
  -9   1   2       41.66       46.13      9.46 o 
  -8   1   2       23.20       29.01      7.34 o 
  -7   1   2       65.38       58.30      9.39 o 
  -6   1   2        5.68        5.26      4.18 o 
  -5   1   2        0.48       -0.40      2.52 o 
  -4   1   2      131.07      145.98      5.92 o 
  -3   1   2      226.42      259.98      7.03 o 
  -2   1   2     1938.01     1835.03     42.37 o 
  -1   1   2     2659.55     2434.17     74.23 o 
   0   1   2     2602.66     2359.31     83.46 o 
   1   1   2     2596.68     2449.09    107.46 o 
   2   1   2     3989.35     3861.85     79.07 o 
   3   1   2     2575.15     2526.87     62.71 o 
   4   1   2      473.82      434.57     11.73 o 
   5   1   2      531.94      515.81     17.28 o 
   6   1   2      219.54      228.26     10.26 o 
   7   1   2      135.66      149.49     12.11 o 
   8   1   2       40.97       45.27      8.31 o 
   9   1   2       22.38       32.01      8.74 o 
  -9   2   2        3.80        4.17      4.92 o 
  -8   2   2      103.89      117.53     11.37 o 
  -7   2   2      148.36      142.79     10.27 o 
  -6   2   2      424.06      409.38     15.25 o 
  -5   2   2      536.26      510.61     17.96 o 
  -4   2   2      941.88      846.87     21.45 o 
  -3   2   2     1283.72     1196.61     27.24 o 
  -2   2   2      365.63      351.64     10.84 o 
  -1   2   2     1692.06     1684.79     34.58 o 
   0   2   2       70.51       63.71      1.53 o 
   1   2   2      370.33      375.18     11.30 o 
   2   2   2       60.09       54.60      2.35 o 
   3   2   2      348.58      364.13      8.57 o 
   4   2   2      445.23      447.00     12.08 o 
   5   2   2      396.00      360.09     11.82 o 
   6   2   2       60.68       57.22      5.68 o 
   7   2   2      196.64      206.41     18.56 o 
   8   2   2      170.48      194.25     13.18 o 
   9   2   2       81.15      111.45     15.62 o 
  -9   3   2       15.81       12.90      9.45 o 
  -8   3   2        9.73        6.71      8.03 o 
  -7   3   2       38.45       22.67     17.98 o 
  -6   3   2        9.88       10.48      3.79 o 
  -5   3   2        0.28       -0.78      2.85 o 
  -4   3   2       62.70       57.43      6.21 o 
  -3   3   2       99.41      113.09      6.71 o 
  -2   3   2      898.49      952.69     42.11 o 
  -1   3   2      959.56     1004.64     28.24 o 
   0   3   2      922.41      977.83     19.05 o 
   1   3   2      812.00      820.09     45.22 o 
   2   3   2     1227.49     1231.53     29.44 o 
   3   3   2     1123.31     1095.81     20.89 o 
   4   3   2      252.30      232.77      9.49 o 
   5   3   2      263.77      261.37      9.57 o 
   6   3   2       90.86       83.74      8.69 o 
   7   3   2       78.33       79.07      9.76 o 
   8   3   2       23.94       18.45      5.93 o 
  -8   4   2       44.81       -0.10     22.18 o 
  -7   4   2       56.45       52.04     11.83 o 
  -6   4   2      128.27      138.98     22.54 o 
  -5   4   2      186.07      190.08     13.50 o 
  -4   4   2      218.62      223.26     12.28 o 
  -3   4   2      360.14      389.52     14.83 o 
  -2   4   2      137.86      154.43      5.22 o 
  -1   4   2      402.82      441.29     13.67 o 
   0   4   2       35.74       38.70      2.14 o 
   1   4   2       73.64       89.19      5.81 o 
   2   4   2       26.36       26.46      3.36 o 
   3   4   2       57.83       62.89      5.74 o 
   4   4   2      188.71      194.90      9.26 o 
   5   4   2      121.74      124.89     12.65 o 
   6   4   2       22.31       18.43     11.74 o 
   7   4   2       61.36       68.86      6.82 o 
   8   4   2       53.48       53.28      7.33 o 
  -8   5   2        1.63       -0.11      6.79 o 
  -7   5   2       12.33       17.56      8.32 o 
  -6   5   2        4.73        6.72      5.56 o 
  -5   5   2        0.01        1.28      7.08 o 
  -4   5   2       11.82       10.28      4.22 o 
  -3   5   2       31.91       40.91      3.62 o 
  -2   5   2      233.09      253.08      8.17 o 
  -1   5   2      176.32      195.57      5.35 o 
   0   5   2      191.22      214.39      4.54 o 
   1   5   2      145.62      157.51      8.59 o 
   2   5   2      193.26      208.78     13.75 o 
   3   5   2      228.53      238.27      9.64 o 
   4   5   2       54.18       54.40      6.20 o 
   5   5   2       56.61       55.46     11.02 o 
   6   5   2       17.02       -1.16     14.99 o 
   7   5   2       25.20        0.85      4.83 o 
  -7   6   2       11.56        8.32      7.99 o 
  -6   6   2       19.81       17.88      7.23 o 
  -5   6   2       34.34       35.49      8.26 o 
  -4   6   2       19.76       26.57      6.23 o 
  -3   6   2       40.73       53.98      6.05 o 
  -2   6   2       23.79       30.52      3.53 o 
  -1   6   2       57.77       74.60      3.44 o 
   0   6   2        3.20        4.75      1.75 o 
   1   6   2       11.63       16.03      3.76 o 
   2   6   2       12.64       15.42      4.42 o 
   3   6   2        7.13        7.85      3.08 o 
   4   6   2       52.19       54.37      6.62 o 
   5   6   2       21.93        0.49      7.31 o 
   6   6   2        2.22        0.67      4.24 o 
   7   6   2       10.35        0.28      5.04 o 
  -6   7   2        0.76        3.62      3.15 o 
  -5   7   2        0.01        4.88      2.29 o 
  -4   7   2        0.50       -1.13      2.48 o 
  -3   7   2        9.39        7.84      2.26 o 
  -2   7   2       41.01       46.78      4.45 o 
  -1   7   2       22.93       23.89      2.56 o 
   0   7   2       20.68       25.58      3.94 o 
   1   7   2       13.45       14.52      3.04 o 
   2   7   2       11.58       14.83      5.48 o 
   3   7   2       18.89       21.22      4.77 o 
   4   7   2        8.00        6.51      8.47 o 
   5   7   2        5.06        2.55      3.07 o 
  -4   8   2        0.50        3.07      5.61 o 
  -3   8   2        0.97        0.85      1.81 o 
  -2   8   2        2.49        1.18      1.88 o 
  -1   8   2        6.35        0.39      3.07 o 
   0   8   2        0.30        0.17      1.79 o 
   1   8   2        1.33        0.00      1.75 o 
   2   8   2        3.46        4.00      3.87 o 
   3   8   2        1.67        0.72      2.74 o 
   4   8   2        8.42        0.12      4.34 o 
  -3  -8   3       15.38        6.00      5.00 o 
  -2  -8   3        0.19        2.94      3.77 o 
  -1  -8   3        7.35        1.39      1.95 o 
   0  -8   3        3.67       10.85      5.31 o 
   1  -8   3        0.12       -3.38      7.95 o 
   2  -8   3        3.66        3.24      6.97 o 
   3  -8   3       14.24       25.98      9.19 o 
  -5  -7   3        1.75        1.52      2.94 o 
  -4  -7   3        1.84        1.91      2.03 o 
  -3  -7   3       31.14       40.16      4.10 o 
  -2  -7   3        3.79        2.83      3.85 o 
  -1  -7   3        0.75        2.03      3.22 o 
   0  -7   3        3.79        5.05      2.31 o 
   1  -7   3        2.80        0.88      1.40 o 
   2  -7   3        3.92        1.88      1.55 o 
   3  -7   3       48.77       42.12      4.27 o 
   4  -7   3        0.48       -0.30      5.12 o 
   5  -7   3        8.59       -1.96      4.82 o 
  -7  -6   3        1.38        0.61      4.63 o 
  -6  -6   3        0.05        0.52      1.21 o 
  -5  -6   3        8.90        5.81      3.58 o 
  -4  -6   3        7.69        8.75      2.74 o 
  -3  -6   3      125.54      120.14      6.28 o 
  -2  -6   3       12.44       10.32      2.98 o 
  -1  -6   3       74.93       80.45      9.50 o 
   0  -6   3       75.32       76.85      9.17 o 
   1  -6   3       20.98       26.45      1.91 o 
   2  -6   3       61.05       62.64      2.26 o 
   3  -6   3       79.43       77.21      3.15 o 
   4  -6   3       20.71       16.32      9.99 o 
   5  -6   3        2.38        0.25      1.01 o 
   6  -6   3       10.70        0.11      1.09 o 
  -7  -5   3       14.31       11.45      5.34 o 
  -6  -5   3       59.08       64.22      4.66 o 
  -5  -5   3       21.80       23.04      3.25 o 
  -4  -5   3       22.12       30.46      4.41 o 
  -3  -5   3      130.40      146.70      6.86 o 
  -2  -5   3       30.01       44.31      5.60 o 
  -1  -5   3       10.58       14.78      2.19 o 
   0  -5   3        0.97        3.21      1.14 o 
   1  -5   3        8.25        8.46      1.51 o 
   2  -5   3       24.94       27.22      1.37 o 
   3  -5   3      289.79      281.33     13.89 o 
   4  -5   3        7.93        7.02      2.41 o 
   5  -5   3       67.65       72.48      4.43 o 
   6  -5   3       36.39       37.10      9.84 o 
   7  -5   3       17.19       -0.39      1.47 o 
  -8  -4   3        1.01        1.64      3.60 o 
  -7  -4   3        3.92        6.10      2.89 o 
  -6  -4   3        2.65        1.25      1.90 o 
  -5  -4   3       41.32       40.04      3.17 o 
  -4  -4   3       26.11       24.44      2.24 o 
  -3  -4   3      699.93      713.31     20.18 o 
  -2  -4   3      148.93      125.80      5.70 o 
  -1  -4   3      434.51      432.13     10.44 o 
   0  -4   3      686.97      737.67     70.48 o 
   1  -4   3      253.07      266.31     13.76 o 
   2  -4   3      480.15      474.65      7.41 o 
   3  -4   3      269.75      259.03      6.43 o 
   4  -4   3      160.87      168.92      6.77 o 
   5  -4   3       27.76       30.63      4.83 o 
   6  -4   3       23.46       17.56      7.01 o 
   7  -4   3        5.03        4.39      3.15 o 
   8  -4   3        6.39        3.79      3.56 o 
  -9  -3   3       57.44       69.34      9.85 o 
  -8  -3   3       43.95       51.47      6.67 o 
  -7  -3   3       57.92       57.31      5.23 o 
  -6  -3   3      286.67      299.99     11.97 o 
  -5  -3   3      114.98      112.57      4.73 o 
  -4  -3   3      133.46      137.95      4.20 o 
  -3  -3   3      447.31      463.36     10.16 o 
  -2  -3   3      120.25      127.90      4.40 o 
  -1  -3   3      101.58      100.64      3.07 o 
   0  -3   3       19.20       16.08      1.20 o 
   1  -3   3       18.34       27.66      7.51 o 
   2  -3   3       60.33       54.78      1.77 o 
   3  -3   3     1328.85     1358.85     33.26 o 
   4  -3   3       64.67       64.44      3.72 o 
   5  -3   3      297.05      311.18     11.75 o 
   6  -3   3      181.29      191.84      8.30 o 
   7  -3   3      124.70      145.45      9.43 o 
   8  -3   3       87.15       96.35     11.84 o 
  -9  -2   3       16.61        8.58      4.91 o 
  -8  -2   3        1.44        2.57      3.26 o 
  -7  -2   3        4.01        2.81      2.83 o 
  -6  -2   3       16.01        9.44      7.62 o 
  -5  -2   3      130.19      139.04      7.91 o 
  -4  -2   3       39.48       28.95      3.98 o 
  -3  -2   3     2463.94     2571.28     53.23 o 
  -2  -2   3      605.85      561.43     13.74 o 
  -1  -2   3     1310.34     1243.07     39.09 o 
   0  -2   3     2916.49     2928.65     98.96 o 
   1  -2   3      939.67      921.74     20.76 o 
   2  -2   3     1840.41     1825.78     33.76 o 
   3  -2   3      528.96      495.07     10.65 o 
   4  -2   3      583.90      562.99     13.20 o 
   5  -2   3      119.82      118.49      5.95 o 
   6  -2   3       30.16       32.79      4.20 o 
   7  -2   3       27.53       26.40      5.85 o 
   8  -2   3        6.85        8.71      4.27 o 
   9  -2   3       44.83       50.97      7.60 o 
  -9  -1   3       97.42      119.13     14.13 o 
  -8  -1   3      105.62      131.03     12.72 o 
  -7  -1   3      114.15      115.75     10.17 o 
  -6  -1   3      642.72      639.30     35.20 o 
  -5  -1   3      288.05      263.59     13.43 o 
  -4  -1   3      310.67      278.37     15.47 o 
  -3  -1   3      872.42      798.68     34.37 o 
  -2  -1   3      293.19      271.85      6.30 o 
  -1  -1   3      451.05      444.65     13.88 o 
   0  -1   3      344.06      372.86     10.95 o 
   1  -1   3       56.93       54.01      1.38 o 
   2  -1   3       43.82       48.88      1.98 o 
   3  -1   3     3529.59     3791.41     82.15 o 
   4  -1   3      206.39      191.87      5.74 o 
   5  -1   3      643.64      635.17     15.06 o 
   6  -1   3      400.26      396.29     13.25 o 
   7  -1   3      328.94      357.88     15.00 o 
   8  -1   3      164.07      186.97     11.27 o 
   9  -1   3       23.80       23.89      6.46 o 
  -9   0   3       19.67       17.42      8.03 o 
  -8   0   3        0.92       -0.04      2.68 o 
  -7   0   3        1.04        0.81      2.97 o 
  -6   0   3       30.55       36.56      5.57 o 
  -5   0   3      208.00      222.29      9.10 o 
  -4   0   3        9.27        5.71      2.18 o 
  -3   0   3     3870.71     3965.46    104.09 o 
  -2   0   3     1099.15     1085.83     22.92 o 
  -1   0   3     1705.64     1799.44     57.65 o 
   0   0   3     5137.45     5044.54     89.33 o 
   1   0   3     1983.15     1953.89     29.97 o 
   2   0   3     2909.01     2863.65     56.40 o 
   3   0   3      445.85      429.78     11.09 o 
   4   0   3      909.10      921.78     18.74 o 
   5   0   3      216.13      219.96      8.18 o 
   6   0   3       28.90       32.93      4.28 o 
   7   0   3       48.64       51.46      6.05 o 
   8   0   3        2.84        1.44      3.72 o 
   9   0   3       58.80       65.85      8.76 o 
  -9   1   3       94.60      106.21     13.51 o 
  -8   1   3      108.71      137.14     16.14 o 
  -7   1   3      118.52      124.54      9.80 o 
  -6   1   3      628.49      588.06     40.61 o 
  -5   1   3      319.14      294.72     12.43 o 
  -4   1   3      326.26      295.31      9.05 o 
  -3   1   3      837.33      759.26     17.71 o 
  -2   1   3      262.64      235.15      7.93 o 
  -1   1   3      453.79      447.82     11.40 o 
   0   1   3      344.39      371.87      4.17 o 
   1   1   3       68.01       63.59      1.26 o 
   3   1   3     3495.63     3735.94     97.12 o 
   4   1   3      234.92      215.41      6.94 o 
   5   1   3      652.30      656.29     18.35 o 
   6   1   3      402.11      426.40     21.68 o 
   7   1   3      334.64      365.27     18.15 o 
   8   1   3      161.46      195.88     15.60 o 
   9   1   3       22.42       22.88      6.63 o 
  -9   2   3       15.31       17.38      7.12 o 
  -8   2   3        0.89        4.54      4.45 o 
  -7   2   3        3.34        5.80      3.83 o 
  -6   2   3       18.87       19.79      4.12 o 
  -5   2   3      135.32      133.97      7.38 o 
  -4   2   3       20.27        9.97      3.67 o 
  -3   2   3     2379.11     2402.47     84.78 o 
  -2   2   3      674.55      615.51     20.83 o 
  -1   2   3     1397.78     1365.84     39.66 o 
   0   2   3     2822.31     2684.00    122.47 o 
   1   2   3     1081.18     1077.58     23.41 o 
   2   2   3     1790.44     1770.66     34.34 o 
   3   2   3      524.30      491.62     10.41 o 
   4   2   3      548.37      527.26     13.81 o 
   5   2   3      120.18      122.09      6.31 o 
   6   2   3       33.11       33.97      4.84 o 
   7   2   3       27.93       28.34      6.28 o 
   8   2   3        5.34        2.55      8.26 o 
   9   2   3       45.04       44.99      8.47 o 
  -9   3   3       53.27       67.66     11.31 o 
  -8   3   3       47.96       60.31      8.94 o 
  -7   3   3       63.56       66.50      7.83 o 
  -6   3   3      268.88      271.75     18.16 o 
  -5   3   3      148.80      139.40     10.07 o 
  -4   3   3      136.95      144.35      8.51 o 
  -3   3   3      426.12      424.89     20.42 o 
  -2   3   3      102.51      112.85      5.02 o 
  -1   3   3      104.49      109.36      2.24 o 
   0   3   3       19.51       21.07      1.17 o 
   1   3   3       30.20       34.63      3.17 o 
   2   3   3       34.70       30.84      3.71 o 
   3   3   3     1297.27     1307.96     26.44 o 
   4   3   3       98.20       99.29      3.84 o 
   5   3   3      309.20      297.38     10.18 o 
   6   3   3      178.98      169.54     11.98 o 
   7   3   3      132.44      138.31     10.01 o 
   8   3   3       83.79       83.49      9.92 o 
  -8   4   3        0.64        0.04      5.02 o 
  -7   4   3        3.49        0.03      5.99 o 
  -6   4   3        3.95        3.28      4.51 o 
  -5   4   3       45.38       47.63      7.40 o 
  -4   4   3       19.66       16.57      8.47 o 
  -3   4   3      665.08      700.65     24.77 o 
  -2   4   3      178.87      175.63      6.73 o 
  -1   4   3      467.96      492.97     10.71 o 
   0   4   3      635.68      691.69     22.24 o 
   1   4   3      310.52      352.72     10.64 o 
   2   4   3      451.24      434.33     21.61 o 
   3   4   3      273.77      254.57     11.91 o 
   4   4   3      142.42      152.61     10.68 o 
   5   4   3       29.15       25.81     14.39 o 
   6   4   3       25.65       18.26     10.54 o 
   7   4   3        5.11        2.72      4.36 o 
   8   4   3        5.28        3.38      5.82 o 
  -7   5   3       15.90       17.19     12.79 o 
  -6   5   3       52.54       58.08     16.92 o 
  -5   5   3       34.48       37.06      6.74 o 
  -4   5   3       19.79       31.55      5.84 o 
  -3   5   3      127.52      156.61      8.72 o 
  -2   5   3       24.37       35.77      2.14 o 
  -1   5   3       12.73       19.99      1.83 o 
   0   5   3        0.96        3.81      3.12 o 
   1   5   3       11.50       16.93      4.05 o 
   2   5   3       16.16       18.07      4.46 o 
   3   5   3      281.74      289.16     13.80 o 
   4   5   3       18.68       21.36      4.75 o 
   5   5   3       73.38       80.85     12.17 o 
   6   5   3       33.34       -0.95     10.99 o 
   7   5   3       20.71        1.93      3.70 o 
  -7   6   3        1.28        3.83      5.25 o 
  -6   6   3        0.23       -1.10      3.07 o 
  -5   6   3       10.57        8.31      4.78 o 
  -4   6   3        6.06        3.68      3.64 o 
  -3   6   3      118.18      122.94      8.21 o 
  -2   6   3       17.84       21.60      2.96 o 
  -1   6   3       83.38       92.92      3.20 o 
   0   6   3       65.33       73.67      3.76 o 
   1   6   3       31.79       34.90      6.13 o 
   2   6   3       55.17       61.24      6.52 o 
   3   6   3       81.67       87.62      8.77 o 
   4   6   3       16.34        9.93      9.24 o 
   5   6   3        2.64       -0.74      1.88 o 
   6   6   3       11.36        0.99      4.45 o 
  -5   7   3        3.76        2.75      3.81 o 
  -4   7   3        0.49        0.39      2.59 o 
  -3   7   3       31.88       39.55      5.00 o 
  -2   7   3        2.71        2.57      1.57 o 
  -1   7   3        1.18        0.04      0.88 o 
   0   7   3        3.76        1.94      3.25 o 
   1   7   3        3.10        2.84      2.77 o 
   2   7   3        2.61        3.21      3.06 o 
   3   7   3       47.76       28.80     22.22 o 
   4   7   3        1.63       -1.13      3.11 o 
   5   7   3       10.12        0.27      2.65 o 
  -3   8   3       14.74        1.34      2.70 o 
  -2   8   3        0.19        0.44      1.64 o 
  -1   8   3        8.68       -0.41      1.36 o 
   0   8   3        2.69       -0.31      3.33 o 
   1   8   3        0.64       -1.29      1.74 o 
   2   8   3        3.01        6.99      6.04 o 
   3   8   3       15.06       10.13     10.46 o 
  -3  -8   4        1.05       -0.29      1.39 o 
  -2  -8   4        0.15       -2.42      3.70 o 
  -1  -8   4        1.27        4.65     10.72 o 
   0  -8   4       20.61       20.63      8.01 o 
   1  -8   4        3.49        0.22      4.15 o 
   2  -8   4        4.76        2.90     13.73 o 
   3  -8   4        0.08       -0.31      7.29 o 
  -5  -7   4        8.59        2.46      2.91 o 
  -4  -7   4        2.86       -0.33      2.39 o 
  -3  -7   4        2.86        0.79      1.38 o 
  -2  -7   4       17.58       19.56      2.80 o 
  -1  -7   4       13.56        9.30      3.50 o 
   0  -7   4        6.88        3.36      2.71 o 
   1  -7   4       23.62       17.94      4.37 o 
   2  -7   4       35.67        1.01     10.44 o 
   3  -7   4        3.48       -0.91      4.27 o 
   4  -7   4        1.08        0.00      7.66 o 
   5  -7   4        0.98       -1.99      5.98 o 
  -6  -6   4        8.42        6.87      3.96 o 
  -5  -6   4        7.44        8.08      4.90 o 
  -4  -6   4       30.33       35.23      7.14 o 
  -3  -6   4        2.57        0.46      1.27 o 
  -2  -6   4        1.35        0.80      1.34 o 
  -1  -6   4        1.51        4.42      2.35 o 
   0  -6   4       98.24       93.41     11.34 o 
   1  -6   4       40.82       34.40      2.68 o 
   2  -6   4       36.11       34.96      3.13 o 
   3  -6   4       11.48        9.70      1.31 o 
   4  -6   4       43.18       41.07      2.80 o 
   5  -6   4       13.82        1.52      3.31 o 
   6  -6   4       12.81        0.60      3.82 o 
  -7  -5   4        2.09        2.72      2.04 o 
  -6  -5   4       59.88       58.75      3.78 o 
  -5  -5   4       70.44       66.71      4.30 o 
  -4  -5   4       31.30       32.26      3.88 o 
  -3  -5   4       75.08       77.40      5.52 o 
  -2  -5   4      159.33      154.97      5.80 o 
  -1  -5   4      138.98      152.41     12.28 o 
   0  -5   4      115.41      110.43     13.19 o 
   1  -5   4      145.98      154.26     12.54 o 
   2  -5   4      157.99      175.05      5.05 o 
   3  -5   4        3.37        2.32      1.05 o 
   4  -5   4        7.19        5.55      1.41 o 
   5  -5   4        2.93        0.57      1.11 o 
   6  -5   4       17.73       20.12      5.30 o 
   7  -5   4        4.80       -0.24      2.31 o 
  -8  -4   4       25.17       17.50      7.61 o 
  -7  -4   4       13.39       14.37      4.43 o 
  -6  -4   4       55.18       62.41      5.43 o 
  -5  -4   4       47.89       54.57      4.15 o 
  -4  -4   4       60.52       68.30      2.63 o 
  -3  -4   4        4.65        5.36      1.82 o 
  -2  -4   4       10.44        5.89      1.64 o 
  -1  -4   4        0.38        2.41      1.18 o 
   0  -4   4      311.10      285.07     18.14 o 
   1  -4   4      257.58      253.60     19.83 o 
   2  -4   4      190.13      205.78      9.42 o 
   3  -4   4      204.87      188.98      7.82 o 
   4  -4   4      233.98      234.17      8.49 o 
   5  -4   4      119.38      131.97      5.76 o 
   6  -4   4      109.52      121.86      6.54 o 
   7  -4   4       83.58       86.84      6.43 o 
   8  -4   4       34.61       37.51      6.00 o 
  -8  -3   4       14.84        3.59      4.06 o 
  -7  -3   4        6.71        1.89      2.17 o 
  -6  -3   4      132.14      127.21      7.28 o 
  -5  -3   4      271.60      253.74     11.84 o 
  -4  -3   4      183.49      175.65      4.75 o 
  -3  -3   4      483.39      487.88     17.16 o 
  -2  -3   4      823.74      751.53     47.08 o 
  -1  -3   4      620.03      620.88     13.37 o 
   0  -3   4      873.87      881.44     30.68 o 
   1  -3   4      527.94      546.09     20.27 o 
   2  -3   4      505.16      511.83      9.35 o 
   3  -3   4       27.47       26.85      1.68 o 
   4  -3   4       25.70       27.86      3.27 o 
   5  -3   4        4.42        5.78      2.78 o 
   6  -3   4       37.55       39.17      4.69 o 
   7  -3   4       16.51       19.52      4.25 o 
   8  -3   4       31.27       36.33      6.18 o 
  -9  -2   4       15.81        3.72      7.53 o 
  -8  -2   4       69.47       75.98      7.12 o 
  -7  -2   4       53.31       61.54      8.39 o 
  -6  -2   4      171.20      167.19     12.65 o 
  -5  -2   4      138.16      127.44      8.56 o 
  -4  -2   4       65.90       61.18      6.00 o 
  -3  -2   4       38.33       37.54      3.13 o 
  -2  -2   4       53.79       47.81      2.15 o 
  -1  -2   4       22.09       23.23      1.89 o 
   0  -2   4      694.22      724.99     23.13 o 
   1  -2   4      863.86      842.58     19.12 o 
   2  -2   4      503.82      498.79      9.53 o 
   3  -2   4      983.24      920.75     17.68 o 
   4  -2   4      646.23      618.40     16.88 o 
   5  -2   4      406.23      404.24     12.39 o 
   6  -2   4      392.70      389.24     13.13 o 
   7  -2   4      175.35      183.59      9.46 o 
   8  -2   4       87.13       94.91      8.24 o 
  -9  -1   4        0.67       -0.41      3.51 o 
  -8  -1   4       26.03       21.24     18.86 o 
  -7  -1   4       27.83       22.14     17.87 o 
  -6  -1   4      182.61      173.43     12.10 o 
  -5  -1   4      489.38      475.30     29.20 o 
  -4  -1   4      490.32      476.64     17.20 o 
  -3  -1   4     1246.75     1225.47     46.55 o 
  -2  -1   4     1825.46     1822.36     69.36 o 
  -1  -1   4     1512.62     1501.00     31.72 o 
   0  -1   4     3351.15     3412.08    108.15 o 
   1  -1   4      923.52      929.94     15.69 o 
   2  -1   4      827.95      830.68     15.31 o 
   3  -1   4      137.64      125.32      4.23 o 
   4  -1   4       54.91       58.62      3.41 o 
   5  -1   4        4.37        5.80      2.36 o 
   6  -1   4       45.50       45.65      5.59 o 
   7  -1   4       28.26       38.61      5.54 o 
   8  -1   4       60.55       66.43      8.28 o 
   9  -1   4       27.50       26.86      6.42 o 
  -9   0   4       25.84       34.46      9.80 o 
  -8   0   4       94.64       83.41     10.82 o 
  -7   0   4       91.16       85.84      8.92 o 
  -6   0   4      272.86      240.35     11.50 o 
  -5   0   4      171.54      149.11      7.67 o 
  -4   0   4       40.40       38.62      3.78 o 
  -3   0   4       95.58       94.16      4.25 o 
  -2   0   4      119.34      132.18      4.14 o 
  -1   0   4      123.19      123.76      3.35 o 
   0   0   4      749.04      797.25     23.41 o 
   1   0   4      947.60      949.63     14.47 o 
   2   0   4      784.66      776.00     14.16 o 
   3   0   4     1792.55     1768.76     35.61 o 
   4   0   4      884.73      853.96     17.76 o 
   5   0   4      621.50      585.99     14.23 o 
   6   0   4      596.80      599.55     25.10 o 
   7   0   4      215.26      229.53     11.84 o 
   8   0   4      116.24      127.76      9.74 o 
   9   0   4       16.57       21.99      6.28 o 
  -9   1   4        0.60        1.06      3.49 o 
  -8   1   4       26.59       35.73      9.10 o 
  -7   1   4       26.09       34.46      6.37 o 
  -6   1   4      187.78      171.81      9.80 o 
  -5   1   4      465.76      438.91     19.70 o 
  -4   1   4      497.86      490.94     22.88 o 
  -3   1   4     1281.17     1240.28     29.12 o 
  -2   1   4     1825.21     1893.14     65.26 o 
  -1   1   4     1616.72     1625.78     47.45 o 
   0   1   4     3303.04     3278.05     49.62 o 
   1   1   4      889.04      884.94     13.09 o 
   2   1   4      824.44      834.45     13.27 o 
   3   1   4      132.70      117.81      3.70 o 
   4   1   4       56.87       60.66      4.23 o 
   5   1   4        4.52        3.19      2.18 o 
   6   1   4       40.96       39.98      5.29 o 
   7   1   4       26.90       37.28      6.12 o 
   8   1   4       65.96       75.83     11.21 o 
   9   1   4       26.57       25.25      6.49 o 
  -9   2   4       18.68       30.57      9.89 o 
  -8   2   4       65.93       66.80      9.99 o 
  -7   2   4       58.84       67.93     10.31 o 
  -6   2   4      180.21      164.28     15.45 o 
  -5   2   4      121.42      112.77      7.10 o 
  -4   2   4       65.66       60.03      6.29 o 
  -3   2   4       32.88       32.72      3.85 o 
  -2   2   4       52.84       46.84      3.16 o 
  -1   2   4       16.00       15.39      1.36 o 
   0   2   4      687.32      684.82     19.07 o 
   1   2   4      768.95      741.51     17.61 o 
   2   2   4      597.66      574.56      9.97 o 
   3   2   4      968.03      921.70     17.78 o 
   4   2   4      658.04      644.21     16.38 o 
   5   2   4      433.15      435.82     15.74 o 
   6   2   4      378.22      383.28     13.98 o 
   7   2   4      170.69      172.78     13.20 o 
   8   2   4       82.49       88.44      9.06 o 
  -8   3   4       15.85       20.42      7.19 o 
  -7   3   4        3.68        5.32      5.05 o 
  -6   3   4      140.36      146.83     21.53 o 
  -5   3   4      243.25      241.17     14.35 o 
  -4   3   4      194.89      190.86     10.26 o 
  -3   3   4      512.15      522.32     23.00 o 
  -2   3   4      805.61      777.16     26.45 o 
  -1   3   4      716.20      734.79     18.68 o 
   0   3   4      822.91      862.72     33.83 o 
   1   3   4      515.88      508.11     16.46 o 
   2   3   4      507.28      508.56     15.77 o 
   3   3   4       19.18       19.93      1.62 o 
   4   3   4       29.22       28.58      2.43 o 
   5   3   4        4.64        5.53      2.23 o 
   6   3   4       32.18       35.81      6.40 o 
   7   3   4       14.10       14.92      4.42 o 
   8   3   4       39.01       45.83      6.82 o 
  -8   4   4       22.59       18.46     15.96 o 
  -7   4   4       18.21       20.41      7.58 o 
  -6   4   4       60.31       64.81      9.75 o 
  -5   4   4       38.19       43.60      7.93 o 
  -4   4   4       61.23       74.32      6.82 o 
  -3   4   4        2.73        3.36      4.23 o 
  -2   4   4       10.08        7.60      1.84 o 
  -1   4   4        0.46        1.03      0.47 o 
   0   4   4      315.42      319.68     10.63 o 
   1   4   4      207.44      200.10      8.62 o 
   2   4   4      235.37      254.83     11.55 o 
   3   4   4      196.57      194.62      9.14 o 
   4   4   4      237.70      234.34     11.34 o 
   5   4   4      133.28      131.78      5.53 o 
   6   4   4      100.25       91.77      8.11 o 
   7   4   4       82.67       68.24      7.38 o 
   8   4   4       31.47       33.10      5.52 o 
  -7   5   4        0.77        3.84      5.12 o 
  -6   5   4       63.89       57.44      9.21 o 
  -5   5   4       58.80       59.85     13.39 o 
  -4   5   4       34.91       38.37      5.33 o 
  -3   5   4       82.41       96.52      9.83 o 
  -2   5   4      151.20      165.97     10.00 o 
  -1   5   4      168.63      187.62      3.77 o 
   0   5   4      101.56      117.32      7.44 o 
   1   5   4      142.55      152.97     11.60 o 
   2   5   4      159.18      185.49      9.66 o 
   3   5   4        0.53        0.21      2.72 o 
   4   5   4        8.42        9.79      3.91 o 
   5   5   4        3.05       -0.31      2.44 o 
   6   5   4       15.64       -0.30     10.40 o 
   7   5   4        3.42        0.01      4.84 o 
  -6   6   4        9.53        8.36      5.23 o 
  -5   6   4        5.35        4.85      7.26 o 
  -4   6   4       30.19       37.71      8.60 o 
  -3   6   4        2.40        0.23      1.48 o 
  -2   6   4        1.36       -0.04      0.46 o 
  -1   6   4        1.77        3.68      1.71 o 
   0   6   4       99.25      105.57      4.17 o 
   1   6   4       28.91       26.44      5.72 o 
   2   6   4       45.78       47.20      6.16 o 
   3   6   4       10.59        5.13      5.50 o 
   4   6   4       43.53       32.35     23.34 o 
   5   6   4       16.74       -0.23      3.09 o 
   6   6   4       10.42        1.36      5.91 o 
  -5   7   4        6.66        9.62      5.89 o 
  -4   7   4        2.98       -0.26      3.21 o 
  -3   7   4        3.70        0.02      1.42 o 
  -2   7   4       16.62       15.16      6.33 o 
  -1   7   4       18.05       16.69      4.29 o 
   0   7   4        4.16        1.80      3.79 o 
   1   7   4       23.53       17.97     13.47 o 
   2   7   4       36.21       46.81      6.82 o 
   3   7   4        2.75       -0.04      2.59 o 
   4   7   4        1.31       -0.10      3.53 o 
   5   7   4        1.02       -0.26      4.00 o 
  -3   8   4        1.07       -0.92      4.52 o 
  -2   8   4        0.16       -0.85      5.93 o 
  -1   8   4        1.31        3.82      6.78 o 
   0   8   4       20.94       -0.26      8.23 o 
   1   8   4        2.12        0.52      1.27 o 
   2   8   4        5.49        6.19      6.00 o 
   3   8   4        0.17       -4.57      4.57 o 
  -2  -8   5        0.40       -1.47      3.84 o 
  -1  -8   5        8.11       18.32      9.11 o 
   0  -8   5        0.71        3.15      6.26 o 
   1  -8   5        1.13        0.28      5.82 o 
   2  -8   5        0.74       -0.46      5.61 o 
  -5  -7   5        0.87       -0.85      2.10 o 
  -4  -7   5        3.34       -0.09      1.10 o 
  -3  -7   5        0.71        0.38      1.31 o 
  -2  -7   5        1.72       -0.21      1.44 o 
  -1  -7   5       47.39       51.13     12.04 o 
   0  -7   5        0.36       -0.10      3.43 o 
   1  -7   5        5.37        0.52      4.82 o 
   2  -7   5       12.84        1.19     14.43 o 
   3  -7   5       17.05        0.53      3.77 o 
   4  -7   5        4.63       -0.60      4.78 o 
  -6  -6   5        1.76        2.95      3.17 o 
  -5  -6   5        7.72        5.71      3.19 o 
  -4  -6   5       13.42        5.12      5.31 o 
  -3  -6   5       57.07       59.84      5.69 o 
  -2  -6   5       11.57       15.02      2.22 o 
  -1  -6   5       84.68       91.86      7.30 o 
   0  -6   5        5.61        8.65      5.76 o 
   1  -6   5        8.27        6.32     12.13 o 
   2  -6   5        5.63        6.64      6.52 o 
   3  -6   5        7.97       -0.06      5.13 o 
   4  -6   5        3.09       -0.61      4.22 o 
   5  -6   5       26.40       17.79     13.92 o 
   6  -6   5        2.09        0.80      4.22 o 
  -7  -5   5       36.24       30.31     21.88 o 
  -6  -5   5        0.16        0.43      2.53 o 
  -5  -5   5        2.13        1.67      2.06 o 
  -4  -5   5       13.65       11.23      2.88 o 
  -3  -5   5        6.41        3.53      3.10 o 
  -2  -5   5       21.98       14.20      3.00 o 
  -1  -5   5      273.68      264.55      8.91 o 
   0  -5   5        5.31        4.19      6.18 o 
   1  -5   5       91.85      116.60     11.97 o 
   2  -5   5      158.34      166.02     14.76 o 
   3  -5   5      126.55      136.62     10.04 o 
   4  -5   5       61.18       62.27      5.45 o 
   5  -5   5       95.04       96.65     10.08 o 
   6  -5   5       16.78       17.20      2.58 o 
   7  -5   5        9.48        7.11      7.38 o 
  -8  -4   5        3.83        3.03      2.61 o 
  -7  -4   5       69.53       72.24      6.27 o 
  -6  -4   5       22.78       23.63      3.66 o 
  -5  -4   5       71.88       71.34      4.68 o 
  -4  -4   5      150.49      163.06      7.94 o 
  -3  -4   5      245.28      246.04      8.82 o 
  -2  -4   5      115.54      123.47      4.62 o 
  -1  -4   5      488.08      532.91     12.61 o 
   0  -4   5       13.04       11.73      4.47 o 
   1  -4   5       52.73       58.69      8.01 o 
   2  -4   5       18.73       19.45      4.46 o 
   3  -4   5       26.88       29.66      3.19 o 
   4  -4   5       19.73       19.49      1.81 o 
   5  -4   5      104.40      114.73      5.83 o 
   6  -4   5        1.89        2.62      2.44 o 
   7  -4   5       53.56       53.02      7.22 o 
  -8  -3   5        3.55        0.14      2.13 o 
  -7  -3   5      131.97      117.87      6.59 o 
  -6  -3   5        3.83        0.02      1.28 o 
  -5  -3   5        2.52        0.03      0.76 o 
  -4  -3   5       28.39       32.40      1.82 o 
  -3  -3   5       23.25       20.61      2.52 o 
  -2  -3   5       97.90       84.08      4.66 o 
  -1  -3   5     1107.45     1155.32     26.28 o 
   1  -3   5      601.25      625.00     24.74 o 
   2  -3   5      840.35      841.31     22.99 o 
   3  -3   5      498.24      481.15     11.28 o 
   4  -3   5      321.55      328.97      9.59 o 
   5  -3   5      338.43      333.43     10.24 o 
   6  -3   5       64.81       71.15      5.07 o 
   7  -3   5       41.59       44.11      5.23 o 
   8  -3   5        0.50       -0.80      2.16 o 
  -9  -2   5        7.25        7.76      4.42 o 
  -8  -2   5       16.10       19.89      6.75 o 
  -7  -2   5      141.07      144.65     12.92 o 
  -6  -2   5       88.54       94.05     13.40 o 
  -5  -2   5      255.01      241.47     18.20 o 
  -4  -2   5      627.39      601.99     38.76 o 
  -3  -2   5      595.66      563.78     18.88 o 
  -2  -2   5      498.59      483.42      9.78 o 
  -1  -2   5     1661.38     1774.71     61.36 o 
   1  -2   5      173.37      174.38      6.27 o 
   2  -2   5       30.91       29.16      1.38 o 
   3  -2   5       33.36       38.36      2.24 o 
   4  -2   5       64.51       65.03      3.47 o 
   5  -2   5      244.03      249.32      9.53 o 
   6  -2   5        4.97        8.65      3.43 o 
   7  -2   5      178.21      172.39      9.87 o 
   8  -2   5       99.71      115.64     10.54 o 
  -9  -1   5       22.00       18.97      8.61 o 
  -8  -1   5        6.51        6.75      6.58 o 
  -7  -1   5      264.01      217.14     13.50 o 
  -6  -1   5       21.34       16.18      5.70 o 
  -5  -1   5        3.83        9.39      3.39 o 
  -4  -1   5       25.82       30.12      4.31 o 
  -3  -1   5       53.23       55.92      3.77 o 
  -2  -1   5      191.24      188.80      5.88 o 
  -1  -1   5     2202.47     2296.24     60.09 o 
   1  -1   5     1711.42     1739.39     32.64 o 
   2  -1   5     2111.22     2190.07     47.71 o 
   3  -1   5     1055.60     1017.50     19.94 o 
   4  -1   5      764.79      748.06     16.25 o 
   5  -1   5      621.54      601.40     16.49 o 
   6  -1   5      118.99      131.91      6.95 o 
   7  -1   5       88.49       86.82      7.28 o 
   8  -1   5        2.29        2.49      3.97 o 
  -9   0   5       11.98       17.18      8.19 o 
  -8   0   5       25.77       37.31      8.43 o 
  -7   0   5      165.07      167.43     15.29 o 
  -6   0   5      129.84      139.43     11.73 o 
  -5   0   5      421.72      393.93     13.85 o 
  -4   0   5     1020.33      950.63     36.96 o 
  -3   0   5      796.51      725.04     23.16 o 
  -2   0   5      963.60      952.31     30.38 o 
  -1   0   5     2667.76     2832.49     55.65 o 
   0   0   5       65.44      113.53      5.24 o 
   1   0   5      230.28      222.65      3.89 o 
   2   0   5        9.88       10.65      1.85 o 
   3   0   5       13.92       13.74      2.62 o 
   4   0   5       77.82       76.55      4.55 o 
   5   0   5      304.21      300.50      9.22 o 
   6   0   5       13.72       23.03      6.14 o 
   7   0   5      273.19      268.36     11.55 o 
   8   0   5      139.81      148.42     10.00 o 
  -9   1   5       22.39       20.34      8.53 o 
  -8   1   5        9.26       12.99      6.04 o 
  -7   1   5      260.55      215.85     14.04 o 
  -6   1   5       21.33       17.73      4.76 o 
  -5   1   5        3.80        4.51      5.61 o 
  -4   1   5       23.23       24.73      3.59 o 
  -3   1   5       58.99       66.29      5.25 o 
  -2   1   5      178.53      182.08     10.43 o 
  -1   1   5     2127.61     2359.95     56.95 o 
   0   1   5       75.46       66.17      2.66 o 
   1   1   5     1765.57     1781.63     28.80 o 
   2   1   5     2081.10     2112.93     37.22 o 
   3   1   5     1066.02     1020.98     19.81 o 
   4   1   5      784.39      764.94     16.37 o 
   5   1   5      604.59      595.21     22.12 o 
   6   1   5      108.29      124.12      7.33 o 
   7   1   5       91.14      101.18      8.10 o 
   8   1   5        3.94        5.27      4.07 o 
  -9   2   5        6.76        7.36      7.12 o 
  -8   2   5       16.13       21.43      7.27 o 
  -7   2   5      134.16      135.99     10.98 o 
  -6   2   5       87.30       98.58     11.60 o 
  -5   2   5      280.46      279.14     22.22 o 
  -4   2   5      596.96      586.68     22.78 o 
  -3   2   5      638.22      595.98     20.23 o 
  -2   2   5      522.10      494.33     18.69 o 
  -1   2   5     1601.37     1723.31     59.27 o 
   0   2   5        3.96        5.47      0.53 o 
   1   2   5      169.34      169.00      3.02 o 
   2   2   5       40.01       38.97      1.82 o 
   3   2   5       39.77       43.60      3.14 o 
   4   2   5       54.83       57.47      3.83 o 
   5   2   5      226.24      239.17      9.12 o 
   6   2   5       19.64       16.47      6.53 o 
   7   2   5      188.40      182.60      9.23 o 
   8   2   5       96.22      108.86      8.88 o 
  -8   3   5        7.48        7.01      5.09 o 
  -7   3   5      126.89      125.63     14.78 o 
  -6   3   5        3.84        4.02      3.44 o 
  -5   3   5        2.39        3.17      3.53 o 
  -4   3   5       24.96       28.92      8.71 o 
  -3   3   5       29.10       28.03      5.89 o 
  -2   3   5       90.07       87.05      4.21 o 
  -1   3   5     1040.30     1117.69     25.58 o 
   0   3   5       85.17       72.37      2.62 o 
   1   3   5      640.43      649.78     17.61 o 
   2   3   5      813.98      799.77     31.36 o 
   3   3   5      512.58      496.19     10.01 o 
   4   3   5      343.96      345.45      9.73 o 
   5   3   5      317.13      302.17     10.21 o 
   6   3   5       53.95       53.48     10.20 o 
   7   3   5       44.20       49.70      8.12 o 
   8   3   5        2.64       -0.01      3.03 o 
  -8   4   5        3.87        5.71      6.38 o 
  -7   4   5       64.80       59.13     11.07 o 
  -6   4   5       21.78       24.12      6.83 o 
  -5   4   5       86.59       95.33      8.58 o 
  -4   4   5      134.23      150.83      9.52 o 
  -3   4   5      268.21      283.61     11.11 o 
  -2   4   5      128.74      137.52      7.53 o 
  -1   4   5      461.43      532.11     12.62 o 
   0   4   5        6.17        7.29      3.27 o 
   1   4   5       48.28       63.01      6.76 o 
   2   4   5       23.20       24.22      5.38 o 
   3   4   5       30.40       34.33      5.10 o 
   4   4   5       14.85       17.57      5.08 o 
   5   4   5       93.11       89.42      7.04 o 
   6   4   5       10.15       10.10      3.53 o 
   7   4   5       60.11       56.03     12.48 o 
  -7   5   5       34.19       25.66      8.09 o 
  -6   5   5        0.06        1.43      3.01 o 
  -5   5   5        2.05       -0.07      2.69 o 
  -4   5   5       12.39       11.96      3.57 o 
  -3   5   5        9.19        7.94      2.41 o 
  -2   5   5       19.52       12.73      1.94 o 
  -1   5   5      253.13      261.89      6.38 o 
   0   5   5       14.95       13.82      1.85 o 
   1   5   5      104.93      119.09     10.35 o 
   2   5   5      151.78      161.88      9.79 o 
   3   5   5      131.19      133.11      9.64 o 
   4   5   5       70.30       76.13      7.96 o 
   5   5   5       86.35       91.93     10.06 o 
   6   5   5       14.61       -0.09     18.27 o 
   7   5   5        9.73       -1.45      8.21 o 
  -6   6   5        1.49        3.11      3.88 o 
  -5   6   5       10.52        8.58      3.77 o 
  -4   6   5       10.29        0.08      2.24 o 
  -3   6   5       62.55       64.57      4.80 o 
  -2   6   5       15.71       20.68      3.43 o 
  -1   6   5       78.36       85.70      1.81 o 
   0   6   5        4.31        6.14      1.89 o 
   1   6   5        7.08       11.70      5.65 o 
   2   6   5        6.63        5.23      5.07 o 
   3   6   5        8.72       -0.02      1.83 o 
   4   6   5        2.17        0.11      3.37 o 
   5   6   5       23.43       -0.23      5.59 o 
   6   6   5        3.70        1.32      6.21 o 
  -5   7   5        0.85        0.35      1.67 o 
  -4   7   5        3.13        0.11      1.90 o 
  -3   7   5        1.17        1.10      2.49 o 
  -2   7   5        1.43        0.54      1.04 o 
  -1   7   5       45.06       61.16     12.64 o 
   0   7   5        0.66       -0.46      2.08 o 
   1   7   5        6.92        2.05      2.52 o 
   2   7   5       12.91        9.64      6.66 o 
   3   7   5       17.65       -0.22      2.76 o 
   4   7   5        5.86        0.78      3.83 o 
  -2   8   5        0.69       -0.58     10.68 o 
  -1   8   5        7.38        9.55     10.07 o 
   0   8   5        0.88        1.28      6.45 o 
   1   8   5        0.93        1.47      3.72 o 
   2   8   5        0.83       -0.66      4.22 o 
  -1  -8   6        1.60       -0.16      7.58 o 
   0  -8   6        3.01        0.03     13.20 o 
  -4  -7   6        2.68        2.14      1.92 o 
  -3  -7   6       11.43        8.55      8.79 o 
  -2  -7   6        6.11       -0.04      5.97 o 
  -1  -7   6        3.79       -0.03      4.50 o 
   0  -7   6        0.00        0.07      4.37 o 
   1  -7   6        0.40        0.41      4.13 o 
   2  -7   6        1.05        0.21      3.24 o 
   3  -7   6        9.68        0.18      4.53 o 
   4  -7   6        5.23       -0.51      5.77 o 
  -6  -6   6        4.69        4.44      3.56 o 
  -5  -6   6        1.62        0.09      2.05 o 
  -4  -6   6        1.81        1.30      1.68 o 
  -3  -6   6       23.19       16.34      6.65 o 
  -2  -6   6       37.02       35.97      4.54 o 
  -1  -6   6       21.11       14.23     17.21 o 
   0  -6   6       41.58       47.20     10.40 o 
   1  -6   6       42.49       56.67     11.19 o 
   2  -6   6       51.51       57.14     13.10 o 
   3  -6   6       22.69        0.35      4.27 o 
   4  -6   6       20.93        0.28      5.41 o 
   5  -6   6        0.78        1.07      3.32 o 
  -7  -5   6       14.37        1.42      4.38 o 
  -6  -5   6       19.58       13.38      5.48 o 
  -5  -5   6       17.82       16.37      6.42 o 
  -4  -5   6       32.42       39.87      5.34 o 
  -3  -5   6       62.32       78.77      4.63 o 
  -2  -5   6       41.40       51.28      2.73 o 
  -1  -5   6       21.80       13.91     11.50 o 
   0  -5   6        5.92        9.70      6.24 o 
   1  -5   6        0.60       -1.14      3.99 o 
   2  -5   6       13.03        8.29     12.17 o 
   3  -5   6       43.33       50.26     11.07 o 
   4  -5   6       35.44       44.79      8.50 o 
   5  -5   6       15.26       14.00      6.49 o 
   6  -5   6       60.01       61.92     13.79 o 
  -7  -4   6        9.59        0.55      3.73 o 
  -6  -4   6       13.94        9.45      2.35 o 
  -5  -4   6        9.82        6.04      1.33 o 
  -4  -4   6        9.88        7.37      2.61 o 
  -3  -4   6      137.41      135.76      5.72 o 
  -2  -4   6      157.69      161.02      5.16 o 
  -1  -4   6      184.23      193.55     14.55 o 
   0  -4   6      324.26      328.20     27.36 o 
   1  -4   6      245.10      261.49     16.57 o 
   2  -4   6      353.68      363.35     21.11 o 
   3  -4   6      115.24      124.29      9.10 o 
   4  -4   6      108.93      109.09      6.18 o 
   5  -4   6        1.45        0.31      0.99 o 
   6  -4   6       28.59       19.32      5.27 o 
   7  -4   6        0.50        1.35      2.54 o 
  -8  -3   6       22.28       20.13     11.36 o 
  -7  -3   6       59.06       51.95     14.59 o 
  -6  -3   6      117.36      113.38      4.77 o 
  -5  -3   6       67.22       68.95      3.94 o 
  -4  -3   6      163.93      176.11      5.94 o 
  -3  -3   6      218.44      221.91      6.87 o 
  -2  -3   6      113.52      120.71      5.66 o 
  -1  -3   6       64.73       59.41      7.19 o 
   0  -3   6       31.03       35.54      6.21 o 
   1  -3   6        3.47        4.65      3.97 o 
   2  -3   6       66.01       62.23      5.81 o 
   3  -3   6      139.66      132.01      4.20 o 
   4  -3   6      157.95      166.94      6.21 o 
   5  -3   6       99.39      103.97      5.07 o 
   6  -3   6      222.12      217.64      9.29 o 
   7  -3   6      112.73      109.29      9.78 o 
  -8  -2   6        4.85        4.69      6.30 o 
  -7  -2   6       29.40       12.49     11.29 o 
  -6  -2   6       26.38       33.27      5.83 o 
  -5  -2   6       27.18       30.29      4.75 o 
  -4  -2   6       31.56       31.18      4.11 o 
  -3  -2   6      461.24      450.86     12.56 o 
  -2  -2   6      416.86      420.18      6.43 o 
  -1  -2   6      722.75      721.07     27.34 o 
   0  -2   6     1233.14     1232.51     44.07 o 
   1  -2   6      785.24      774.97     41.45 o 
   2  -2   6     1259.44     1206.03     23.62 o 
   3  -2   6      285.50      300.48      7.60 o 
   4  -2   6      275.68      273.59      7.96 o 
   5  -2   6        3.88        3.32      2.69 o 
   6  -2   6       88.85       81.21      5.86 o 
   7  -2   6        1.77        1.74      2.83 o 
   8  -2   6        1.17        4.01      3.14 o 
  -9  -1   6       13.04       12.24      9.59 o 
  -8  -1   6       35.81       27.75     22.05 o 
  -7  -1   6      121.17      115.71     15.54 o 
  -6  -1   6      297.68      282.11     17.86 o 
  -5  -1   6      135.31      128.91      8.14 o 
  -4  -1   6      385.47      371.95     14.07 o 
  -3  -1   6      424.14      395.04     11.11 o 
  -2  -1   6      124.06      122.20      3.59 o 
  -1  -1   6      129.30      163.82      4.27 o 
   0  -1   6       22.95       26.97      2.00 o 
   1  -1   6       14.76       15.06      1.39 o 
   2  -1   6      121.24      121.68      3.64 o 
   3  -1   6      209.24      201.16      5.55 o 
   4  -1   6      348.23      342.06      9.64 o 
   5  -1   6      286.37      307.61      9.68 o 
   6  -1   6      427.05      421.51     15.08 o 
   7  -1   6      228.24      229.95     10.64 o 
   8  -1   6      134.04      152.50     11.53 o 
  -9   0   6       37.67       39.45     10.39 o 
  -8   0   6        2.51       -0.83      3.70 o 
  -7   0   6       46.32       26.19     21.15 o 
  -6   0   6       30.82       31.88      5.77 o 
  -5   0   6       35.95       44.28      5.28 o 
  -4   0   6       43.25       55.23      6.70 o 
  -3   0   6      632.57      619.23     22.85 o 
  -2   0   6      546.28      529.25     18.40 o 
  -1   0   6     1245.24     1242.29     22.65 o 
   0   0   6     2043.22     2171.66     51.10 o 
   1   0   6     1215.81     1220.66     20.43 o 
   2   0   6     2105.20     1916.21     93.58 o 
   3   0   6      367.58      356.97      8.50 o 
   4   0   6      311.14      304.24      8.18 o 
   5   0   6        5.46        6.23      2.38 o 
   6   0   6      135.41      119.39      6.95 o 
   7   0   6        2.60        1.97      2.79 o 
   8   0   6        1.44        1.11      2.69 o 
  -9   1   6       12.77       19.11      8.27 o 
  -8   1   6       32.60       47.50     10.10 o 
  -7   1   6      128.82      123.96     10.54 o 
  -6   1   6      296.49      279.43     17.76 o 
  -5   1   6      133.15      131.16     11.13 o 
  -4   1   6      389.03      383.49     16.66 o 
  -3   1   6      433.39      417.44     21.26 o 
  -2   1   6      103.70      101.82      5.84 o 
  -1   1   6      121.55      153.55      3.58 o 
   0   1   6       24.88       28.19      1.46 o 
   1   1   6       14.33       16.27      1.21 o 
   2   1   6      124.88      129.82      4.34 o 
   3   1   6      200.89      197.60      4.91 o 
   4   1   6      337.38      335.50      8.73 o 
   5   1   6      306.43      331.45     10.68 o 
   6   1   6      430.99      411.72     13.83 o 
   7   1   6      224.09      241.38     12.01 o 
   8   1   6      134.81      150.54     12.98 o 
  -8   2   6        3.84        4.06      7.91 o 
  -7   2   6       29.98       26.07      8.63 o 
  -6   2   6       25.20       27.42     13.99 o 
  -5   2   6       24.69       32.25      6.35 o 
  -4   2   6       39.48       40.90      5.47 o 
  -3   2   6      437.35      439.27     16.24 o 
  -2   2   6      393.20      387.41     16.40 o 
  -1   2   6      812.38      821.18     17.99 o 
   0   2   6     1241.27     1286.67     17.50 o 
   1   2   6      772.17      768.52     10.08 o 
   2   2   6     1257.25     1240.81     21.08 o 
   3   2   6      304.70      310.21      7.08 o 
   4   2   6      242.46      247.69      8.26 o 
   5   2   6        1.71        3.84      2.12 o 
   6   2   6       94.32       88.32      6.22 o 
   7   2   6        1.95        4.17      2.79 o 
   8   2   6        1.22        0.59      4.28 o 
  -8   3   6       17.64       24.89     10.33 o 
  -7   3   6       69.84       82.18     11.30 o 
  -6   3   6      116.09      136.44     12.85 o 
  -5   3   6       66.48       78.65      8.52 o 
  -4   3   6      165.74      178.44     10.26 o 
  -3   3   6      225.57      230.11      9.71 o 
  -2   3   6       92.39       99.91      4.64 o 
  -1   3   6       58.93       49.56      2.66 o 
   0   3   6       32.71       32.72      1.20 o 
   1   3   6        3.58        5.48      1.35 o 
   2   3   6       68.14       67.72      3.79 o 
   3   3   6      131.36      125.74      4.52 o 
   4   3   6      140.71      143.85      4.73 o 
   5   3   6      127.25      120.37      5.46 o 
   6   3   6      225.78      216.19     10.44 o 
   7   3   6      108.22      109.91      6.92 o 
  -7   4   6        9.95        5.91      7.50 o 
  -6   4   6       13.59        9.55      5.03 o 
  -5   4   6        7.90        6.15      3.76 o 
  -4   4   6       10.64        5.66      5.69 o 
  -3   4   6      130.23      131.38      6.71 o 
  -2   4   6      139.92      144.37      5.42 o 
  -1   4   6      232.02      254.08     14.64 o 
   0   4   6      323.31      324.10      6.89 o 
   1   4   6      244.97      264.65      7.36 o 
   2   4   6      356.09      364.42     14.37 o 
   3   4   6      122.72      122.38     10.89 o 
   4   4   6       89.85       93.78      9.09 o 
   5   4   6        0.20        1.37      0.91 o 
   6   4   6       31.56       27.91      4.31 o 
   7   4   6        0.58       -3.24      5.91 o 
  -7   5   6       18.80       15.22      5.57 o 
  -6   5   6       19.24        9.58      5.22 o 
  -5   5   6       18.00       21.52      4.52 o 
  -4   5   6       33.58       35.49      4.66 o 
  -3   5   6       64.49       76.81      7.38 o 
  -2   5   6       32.90       36.53      2.29 o 
  -1   5   6       20.63       11.05     11.58 o 
   0   5   6        6.31        8.19      0.71 o 
   1   5   6        0.29        1.71      2.63 o 
   2   5   6       13.26       11.08      8.03 o 
   3   5   6       41.30       39.57      7.06 o 
   4   5   6       26.64       -0.48      7.76 o 
   5   5   6       27.46       12.29     13.38 o 
   6   5   6       59.94       77.22     15.60 o 
  -6   6   6        4.82        4.13      6.72 o 
  -5   6   6        1.18       -2.08      2.19 o 
  -4   6   6        0.53       -0.14      1.69 o 
  -3   6   6       24.04       21.19      2.72 o 
  -2   6   6       29.62       29.29      2.05 o 
  -1   6   6       33.47       44.08     10.58 o 
   0   6   6       39.96       38.70      3.71 o 
   1   6   6       44.07       32.34     22.69 o 
   2   6   6       53.22       63.69     10.24 o 
   3   6   6       22.56       -0.40      2.72 o 
   4   6   6       17.06        0.67      4.22 o 
   5   6   6        0.61       -0.80      3.78 o 
  -3   7   6       11.48       21.01      9.84 o 
  -2   7   6        4.78        5.25      6.54 o 
  -1   7   6        3.89        1.55      7.92 o 
   0   7   6        0.01       -0.77      4.52 o 
   1   7   6        0.25        0.08      2.74 o 
   2   7   6        0.92        0.00      2.59 o 
   3   7   6        9.97        0.12      2.86 o 
   4   7   6        3.10       -0.46      4.64 o 
  -1   8   6        3.10        9.11      8.21 o 
   0   8   6        2.24        5.10      7.77 o 
  -3  -7   7       19.82       11.37     11.42 o 
  -2  -7   7        4.14       -0.31      7.62 o 
  -1  -7   7        8.94        0.13     16.35 o 
   0  -7   7        8.88       -0.03      8.05 o 
   1  -7   7        3.35       -0.01      5.76 o 
   2  -7   7       20.95        1.60      6.06 o 
   3  -7   7        5.93       -0.02     11.40 o 
  -5  -6   7        1.01       -1.09      1.96 o 
  -4  -6   7       52.71       62.64      4.81 o 
  -3  -6   7       31.55       18.67      4.79 o 
  -2  -6   7        3.54        0.10      6.36 o 
  -1  -6   7        2.15        0.15      5.02 o 
   0  -6   7        3.45        0.03      5.15 o 
   1  -6   7       15.25       -0.01      8.58 o 
   2  -6   7       34.84        1.05      7.47 o 
   3  -6   7       23.65        0.43      4.69 o 
   4  -6   7       16.80       -0.21     10.85 o 
   5  -6   7       25.62       25.21      7.72 o 
  -6  -5   7        0.94        1.64      2.14 o 
  -5  -5   7       15.72        9.96      3.55 o 
  -4  -5   7       10.99        9.40      4.17 o 
  -3  -5   7      152.64      149.83      9.41 o 
  -2  -5   7       47.62       46.99      3.36 o 
  -1  -5   7       72.60       79.44     12.30 o 
   0  -5   7       77.88       94.62     13.25 o 
   1  -5   7       43.85       55.37     11.52 o 
   2  -5   7      108.89      142.45     26.13 o 
   3  -5   7       23.06       19.97      7.08 o 
   4  -5   7       13.23       19.82      7.83 o 
   5  -5   7        3.73        4.08      4.70 o 
   6  -5   7        1.08       -1.76      6.32 o 
  -7  -4   7        8.66        0.06      5.88 o 
  -6  -4   7       19.66       23.25      7.20 o 
  -5  -4   7        0.09        0.32      3.13 o 
  -4  -4   7      153.21      169.20      7.70 o 
  -3  -4   7      107.39       94.51      4.56 o 
  -2  -4   7       12.30       14.82      3.75 o 
  -1  -4   7        1.93        3.32      4.17 o 
   0  -4   7       15.66       10.34      6.07 o 
   1  -4   7       86.77       81.48     10.69 o 
   2  -4   7      116.58      128.57     13.91 o 
   3  -4   7      214.22      232.46     16.02 o 
   4  -4   7      105.66      111.14     18.42 o 
   5  -4   7      120.34      128.58     11.93 o 
   6  -4   7       65.75       69.17     13.69 o 
  -8  -3   7        3.27       -0.26      4.47 o 
  -7  -3   7       14.34       13.16      7.24 o 
  -6  -3   7        8.76        8.67      1.73 o 
  -5  -3   7       78.44       70.74      3.41 o 
  -4  -3   7       25.58       24.73      3.69 o 
  -3  -3   7      688.37      718.72     16.86 o 
  -2  -3   7      264.64      277.70     16.96 o 
  -1  -3   7      270.53      274.18     16.07 o 
   0  -3   7      378.76      408.11     19.49 o 
   1  -3   7      210.73      221.38     14.64 o 
   2  -3   7      341.36      366.75     16.69 o 
   3  -3   7       65.51       66.33      6.91 o 
   4  -3   7       72.25       74.47      4.96 o 
   5  -3   7       21.61       19.35      2.52 o 
   6  -3   7        5.79        5.73      2.15 o 
   7  -3   7       12.89       11.14      3.00 o 
  -8  -2   7       41.32       19.90     17.11 o 
  -7  -2   7       23.37       -0.07      5.40 o 
  -6  -2   7       54.23       55.14      6.99 o 
  -5  -2   7        7.25        6.70      3.11 o 
  -4  -2   7      272.48      262.60     12.89 o 
  -3  -2   7      214.41      216.71      4.84 o 
  -2  -2   7       11.96       12.35      1.06 o 
  -1  -2   7        1.31        2.67      2.65 o 
   0  -2   7       70.81       69.02     11.67 o 
   1  -2   7      249.75      247.88     12.62 o 
   2  -2   7      241.05      228.06      9.43 o 
   3  -2   7      888.75      883.71     19.77 o 
   4  -2   7      337.97      351.51      9.54 o 
   5  -2   7      307.32      314.55     14.36 o 
   6  -2   7      187.27      179.69      8.42 o 
   7  -2   7      100.97      102.92      7.39 o 
  -8  -1   7        3.84        0.28      6.33 o 
  -7  -1   7       22.24       12.72     13.88 o 
  -6  -1   7       22.85       14.92     12.27 o 
  -5  -1   7      166.95      167.79      9.04 o 
  -4  -1   7       37.50       38.16      4.59 o 
  -3  -1   7     1617.60     1596.40     61.21 o 
  -2  -1   7      715.86      761.90     21.29 o 
  -1  -1   7      483.09      487.11     12.17 o 
   0  -1   7      881.26      895.08     20.47 o 
   1  -1   7      466.41      442.05     26.46 o 
   2  -1   7      550.97      541.54     11.90 o 
   3  -1   7      145.86      141.33      4.87 o 
   4  -1   7      187.37      183.49      6.35 o 
   5  -1   7       59.26       55.72      4.50 o 
   6  -1   7       17.99       18.66      4.14 o 
   7  -1   7       19.28       18.45      4.55 o 
   8  -1   7       19.57       19.38      7.11 o 
  -8   0   7       65.72       62.41     10.06 o 
  -7   0   7       33.07       13.41     17.46 o 
  -6   0   7       75.54       73.41      7.68 o 
  -5   0   7       18.64       17.53      4.30 o 
  -4   0   7      303.04      289.58     15.61 o 
  -3   0   7      280.41      286.51     13.68 o 
  -2   0   7        5.87        6.24      1.71 o 
  -1   0   7        4.72        3.19      1.16 o 
   0   0   7      123.50      118.67      4.35 o 
   1   0   7      316.17      326.75      8.12 o 
   2   0   7      280.87      280.53      7.48 o 
   3   0   7     1510.39     1520.70     32.91 o 
   4   0   7      542.91      543.48     24.77 o 
   5   0   7      408.34      417.83     13.72 o 
   6   0   7      267.15      269.11     12.67 o 
   7   0   7      151.57      158.90      9.52 o 
   8   0   7       39.37       44.54      6.51 o 
  -8   1   7        3.35        4.76      4.84 o 
  -7   1   7       20.91       -0.71      6.66 o 
  -6   1   7       24.37       31.68     12.60 o 
  -5   1   7      161.79      167.29     19.97 o 
  -4   1   7       41.43       41.90      6.39 o 
  -3   1   7     1606.18     1614.96     58.72 o 
  -2   1   7      747.10      770.51     18.66 o 
  -1   1   7      486.57      483.23      9.21 o 
   0   1   7      858.78      856.54     25.35 o 
   1   1   7      476.80      467.75      8.81 o 
   2   1   7      533.76      526.57      9.52 o 
   3   1   7      143.57      142.37      4.39 o 
   4   1   7      189.94      178.34      6.77 o 
   5   1   7       59.87       55.77      4.47 o 
   6   1   7       16.79       15.41      4.84 o 
   7   1   7       19.06       21.20      6.08 o 
   8   1   7       20.04       24.29      8.07 o 
  -8   2   7       44.10       46.67     20.23 o 
  -7   2   7       24.71       31.05      7.73 o 
  -6   2   7       49.67       55.07      9.63 o 
  -5   2   7        9.38        0.59      4.17 o 
  -4   2   7      272.60      257.85     13.44 o 
  -3   2   7      210.15      217.53     10.34 o 
  -2   2   7        9.98       10.14      2.11 o 
  -1   2   7        0.12        1.23      0.69 o 
   0   2   7       61.23       60.14      2.59 o 
   1   2   7      241.41      239.46      3.67 o 
   2   2   7      265.22      264.96      5.13 o 
   3   2   7      865.82      859.63     17.35 o 
   4   2   7      380.19      385.19      9.66 o 
   5   2   7      293.26      304.73      9.40 o 
   6   2   7      190.03      188.97      8.64 o 
   7   2   7       99.81      103.30      8.60 o 
  -8   3   7        2.44        2.42      5.12 o 
  -7   3   7       12.90       16.72     13.03 o 
  -6   3   7        9.83       12.53      5.66 o 
  -5   3   7       70.92       70.38     13.93 o 
  -4   3   7       37.45       43.41      5.33 o 
  -3   3   7      672.44      696.87     24.81 o 
  -2   3   7      303.13      308.50     15.76 o 
  -1   3   7      270.24      268.03      5.98 o 
   0   3   7      353.20      343.17     17.79 o 
   1   3   7      223.34      226.58      7.15 o 
   2   3   7      319.66      340.22     11.69 o 
   3   3   7       62.94       62.90      4.73 o 
   4   3   7       75.29       80.51      3.87 o 
   5   3   7       22.40       21.32      3.44 o 
   6   3   7        4.15        4.10      2.14 o 
   7   3   7       12.46       12.57      3.21 o 
  -7   4   7        9.64        5.27      4.79 o 
  -6   4   7       16.48       14.41      5.70 o 
  -5   4   7        1.10        3.91      2.84 o 
  -4   4   7      152.04      164.86      8.97 o 
  -3   4   7      105.62       89.77      5.45 o 
  -2   4   7       10.99       14.89      1.76 o 
  -1   4   7        2.18        0.60      4.25 o 
   0   4   7        9.10        4.88     10.20 o 
   1   4   7       80.58       74.26      3.13 o 
   2   4   7      133.13      141.50      6.10 o 
   3   4   7      197.07      204.84      8.28 o 
   4   4   7      135.60      142.29      7.81 o 
   5   4   7      109.82      113.09      9.91 o 
   6   4   7       68.80       75.22      9.77 o 
  -6   5   7        0.80       -1.75      1.97 o 
  -5   5   7       12.57       12.51      3.85 o 
  -4   5   7       17.35       16.24      3.15 o 
  -3   5   7      144.90      138.35      5.95 o 
  -2   5   7       64.72       66.93      4.93 o 
  -1   5   7       70.30       82.38     12.63 o 
   0   5   7       71.34       82.41     12.94 o 
   1   5   7       48.19       52.22      2.76 o 
   2   5   7       99.89      119.59      5.51 o 
   3   5   7       22.13        5.36      6.43 o 
   4   5   7       14.39       10.12     10.42 o 
   5   5   7        4.00        0.15      4.56 o 
   6   5   7        0.51        2.58      4.05 o 
  -5   6   7        1.32        0.03      1.85 o 
  -4   6   7       52.00       57.42      4.65 o 
  -3   6   7       31.37       18.04      9.65 o 
  -2   6   7        3.23        7.53      6.74 o 
  -1   6   7        2.60        2.85      8.53 o 
   0   6   7        1.39        2.49      5.29 o 
   1   6   7       13.14        9.76      3.32 o 
   2   6   7       39.86       17.40     15.75 o 
   3   6   7       17.96       -0.48      2.98 o 
   4   6   7       25.41       -0.87      4.94 o 
   5   6   7       22.23       -0.49      7.31 o 
  -3   7   7       17.74       15.26     10.72 o 
  -2   7   7        7.34       12.72      8.66 o 
  -1   7   7        8.13       14.88      9.72 o 
   0   7   7        8.50       12.33      8.36 o 
   1   7   7        3.99        2.29      4.72 o 
   2   7   7       19.38        0.59      3.99 o 
   3   7   7        5.90        1.01      5.07 o 
  -2  -7   8        2.51        0.06     12.13 o 
  -1  -7   8        0.62       -0.01     11.36 o 
   0  -7   8       13.74       -0.01      8.22 o 
   1  -7   8        5.50        0.11      7.14 o 
  -4  -6   8       54.85       40.17     28.75 o 
  -3  -6   8        0.32        1.24      5.31 o 
  -2  -6   8       14.40       -0.01      4.66 o 
  -1  -6   8        8.17        0.05      3.00 o 
   0  -6   8        4.77       -0.13      6.73 o 
   1  -6   8       26.42        0.02     10.09 o 
   2  -6   8       26.53       27.29      9.49 o 
   3  -6   8        9.57       11.68      6.00 o 
   4  -6   8        2.38        2.23      8.70 o 
  -6  -5   8        1.84        1.93      4.43 o 
  -5  -5   8       17.70       15.74      5.69 o 
  -4  -5   8       30.52       23.44      6.47 o 
  -3  -5   8        1.24        0.60      1.28 o 
  -2  -5   8       18.96       -0.03      2.96 o 
  -1  -5   8        7.39        0.07      2.99 o 
   0  -5   8       63.29       68.48     13.93 o 
   1  -5   8       60.86       74.38     12.87 o 
   2  -5   8      154.57      169.86     30.87 o 
   3  -5   8        4.05        1.05      5.29 o 
   4  -5   8       62.29       70.76     10.54 o 
   5  -5   8       24.08       30.81     11.00 o 
  -7  -4   8        6.97        1.31      4.49 o 
  -6  -4   8       14.46       10.64      4.27 o 
  -5  -4   8       18.39       23.64      4.35 o 
  -4  -4   8      301.90      299.55     14.10 o 
  -3  -4   8        1.85        3.45      1.81 o 
  -2  -4   8       81.18      101.09     12.52 o 
  -1  -4   8       50.03       59.38     10.65 o 
   0  -4   8       47.81       70.94     11.50 o 
   1  -4   8       72.76       89.36     19.89 o 
   2  -4   8       89.63       88.93     12.78 o 
   3  -4   8       69.94       86.32      9.14 o 
   4  -4   8       16.64       17.07      6.08 o 
   5  -4   8        6.60        7.58      5.62 o 
   6  -4   8       38.68       50.16     10.54 o 
  -7  -3   8        1.84        0.65      4.07 o 
  -6  -3   8        2.85        2.41      3.40 o 
  -5  -3   8       33.02       30.07      3.96 o 
  -4  -3   8       90.22       87.01      6.94 o 
  -3  -3   8        6.14        8.42      5.21 o 
  -2  -3   8       84.01       92.09      7.64 o 
  -1  -3   8       88.37       94.91     16.86 o 
   0  -3   8      174.80      175.37     14.01 o 
   1  -3   8      325.96      376.09     20.12 o 
   2  -3   8      671.79      674.05     44.44 o 
   3  -3   8       43.81       39.02      6.24 o 
   4  -3   8      191.80      171.31     15.56 o 
   5  -3   8       97.16       84.91      6.67 o 
   6  -3   8       54.26       44.56      5.76 o 
  -8  -2   8       11.91        0.91      5.74 o 
  -7  -2   8       34.69       -0.29      4.78 o 
  -6  -2   8       31.04       22.52     15.22 o 
  -5  -2   8       63.49       65.79      8.63 o 
  -4  -2   8      938.34      909.40     26.22 o 
  -3  -2   8       12.24       14.77      1.90 o 
  -2  -2   8      223.58      224.97      5.52 o 
  -1  -2   8      147.23      162.73     11.71 o 
   0  -2   8      190.05      212.44     12.99 o 
   1  -2   8      125.33      144.42     10.39 o 
   2  -2   8      188.88      186.32     18.07 o 
   3  -2   8      277.92      270.91      7.10 o 
   4  -2   8       55.18       59.51      3.43 o 
   5  -2   8       30.77       32.76      4.71 o 
   6  -2   8       93.45       97.36      8.07 o 
   7  -2   8       82.19       77.12      5.98 o 
  -8  -1   8        5.33        1.43      6.71 o 
  -7  -1   8        4.92        3.04      3.92 o 
  -6  -1   8        2.14        0.21      2.44 o 
  -5  -1   8       31.84       27.91      4.53 o 
  -4  -1   8      163.74      168.55     13.67 o 
  -3  -1   8       38.31       36.05      3.48 o 
  -2  -1   8      179.11      188.81      5.10 o 
  -1  -1   8      285.71      303.57      8.00 o 
   0  -1   8      272.08      277.37      7.96 o 
   1  -1   8      792.57      767.83     44.48 o 
   2  -1   8     1523.11     1512.67     49.86 o 
   3  -1   8      128.62      117.24      6.05 o 
   4  -1   8      325.68      321.09      9.63 o 
   5  -1   8      194.26      192.51      7.69 o 
   6  -1   8      116.46      118.38      8.49 o 
   7  -1   8       25.70       28.10      5.08 o 
  -8   0   8       15.92       12.63     10.58 o 
  -7   0   8       57.40       64.76      9.04 o 
  -6   0   8       38.96       38.20      9.61 o 
  -5   0   8       93.75      103.21     19.15 o 
  -4   0   8     1446.18     1475.96     60.30 o 
  -3   0   8       24.93       25.80      3.39 o 
  -2   0   8      286.88      285.86      8.28 o 
  -1   0   8      217.08      224.03      6.22 o 
   0   0   8      299.79      304.90      8.58 o 
   1   0   8      119.30      117.73      4.68 o 
   2   0   8      243.52      244.59      6.47 o 
   3   0   8      478.24      470.17     15.28 o 
   4   0   8       80.39       85.85      5.42 o 
   5   0   8       49.77       52.15      5.39 o 
   6   0   8      125.57      134.56      8.70 o 
   7   0   8      123.48      131.54      8.21 o 
  -8   1   8        4.79        6.28      7.58 o 
  -7   1   8        4.21       -2.09      4.35 o 
  -6   1   8        3.15        0.08      3.03 o 
  -5   1   8       30.94       -0.13      6.27 o 
  -4   1   8      162.44      173.47     11.97 o 
  -3   1   8       39.92       43.25      3.84 o 
  -2   1   8      176.01      189.71      5.87 o 
  -1   1   8      277.06      285.68      7.15 o 
   0   1   8      276.74      277.57      6.05 o 
   1   1   8      794.22      797.93     14.30 o 
   2   1   8     1545.85     1554.07     43.79 o 
   3   1   8      118.85      112.71      4.10 o 
   4   1   8      322.98      327.56     11.26 o 
   5   1   8      197.41      191.38      7.46 o 
   6   1   8      111.03      108.75      6.71 o 
   7   1   8       23.36       28.53      5.94 o 
  -8   2   8       11.82       16.63      8.22 o 
  -7   2   8       33.52       35.68     11.66 o 
  -6   2   8       33.94       34.60      8.12 o 
  -5   2   8       62.62       72.84      8.86 o 
  -4   2   8      941.08      957.94     37.39 o 
  -3   2   8       25.43       33.11      3.90 o 
  -2   2   8      211.59      217.80      7.26 o 
  -1   2   8      152.52      158.22      4.39 o 
   0   2   8      181.53      193.85      5.00 o 
   1   2   8      115.46      122.21      2.49 o 
   2   2   8      194.13      186.21      4.91 o 
   3   2   8      280.35      283.37      6.50 o 
   4   2   8       52.69       55.00      4.44 o 
   5   2   8       29.20       32.65      4.64 o 
   6   2   8       91.56       96.81      8.10 o 
   7   2   8       86.96       93.50      8.81 o 
  -7   3   8        0.77        5.69      5.05 o 
  -6   3   8        4.34        3.25      4.23 o 
  -5   3   8       31.68       42.24      6.61 o 
  -4   3   8       87.90       90.72      7.71 o 
  -3   3   8        9.09        8.48      3.62 o 
  -2   3   8       79.02       78.51      5.41 o 
  -1   3   8       80.18       79.89      3.04 o 
   0   3   8      185.49      186.49     13.68 o 
   1   3   8      325.69      314.68      9.16 o 
   2   3   8      698.27      682.36     16.34 o 
   3   3   8       32.62       36.79      3.95 o 
   4   3   8      188.63      178.15      7.20 o 
   5   3   8       99.98       97.54      5.44 o 
   6   3   8       47.23       46.91      7.93 o 
  -7   4   8        6.23        4.39      4.52 o 
  -6   4   8       17.17       14.74      5.06 o 
  -5   4   8       17.21       19.31      7.91 o 
  -4   4   8      304.13      279.94     12.38 o 
  -3   4   8        8.50        8.54      1.94 o 
  -2   4   8       73.37       85.82      7.22 o 
  -1   4   8       50.54       63.76     10.46 o 
   0   4   8       44.79       62.25     10.70 o 
   1   4   8       66.65       73.46      3.03 o 
   2   4   8       92.80       81.43      4.41 o 
   3   4   8       71.52       81.07      5.59 o 
   4   4   8       14.71       10.15      4.86 o 
   5   4   8        5.50        5.17      4.33 o 
   6   4   8       37.92       43.83      8.43 o 
  -6   5   8        2.53        5.62      3.55 o 
  -5   5   8       17.06       14.55      3.84 o 
  -4   5   8       29.40       23.75      3.47 o 
  -3   5   8        2.92        1.72      1.17 o 
  -2   5   8       16.53        0.01      4.95 o 
  -1   5   8        5.04       -0.01      2.89 o 
   0   5   8       66.77       80.85     13.22 o 
   1   5   8       60.67       54.36     16.10 o 
   2   5   8      164.57      156.67      7.97 o 
   3   5   8        0.58        1.44      1.87 o 
   4   5   8       61.23       63.07      6.14 o 
   5   5   8       24.45       23.58      8.51 o 
  -4   6   8       55.63       79.37     16.11 o 
  -3   6   8        1.60        0.01      5.34 o 
  -2   6   8       13.15        0.00      2.87 o 
  -1   6   8        7.36       -0.04      2.93 o 
   0   6   8        4.80        5.66      6.74 o 
   1   6   8       24.63       20.96     17.63 o 
   2   6   8       27.26        0.94      6.21 o 
   3   6   8       10.00       -0.35      1.71 o 
   4   6   8        1.83       -0.34      2.32 o 
  -2   7   8        1.95        2.78      7.42 o 
  -1   7   8        0.21       -1.97      6.73 o 
   0   7   8       14.43       14.78     13.89 o 
   1   7   8        5.24        3.24      6.92 o 
  -3  -6   9        1.71        0.52      3.64 o 
  -2  -6   9        5.68       -0.09      4.02 o 
  -1  -6   9       17.86       -0.01      3.22 o 
   0  -6   9       24.16        0.26      4.67 o 
   1  -6   9       18.44       11.69     13.36 o 
   2  -6   9        5.55       10.97      8.34 o 
   3  -6   9       23.96       28.40     12.51 o 
  -5  -5   9        9.91        7.13      4.48 o 
  -4  -5   9        3.45        4.17      5.09 o 
  -3  -5   9        5.48        8.89      5.63 o 
  -2  -5   9        8.70       -0.01      2.84 o 
  -1  -5   9        7.77        0.42      4.18 o 
   0  -5   9        2.77       -0.23      3.91 o 
   1  -5   9       14.54        0.00      7.18 o 
   2  -5   9       10.38       12.76     14.70 o 
   3  -5   9        2.98        2.93      4.82 o 
   4  -5   9       14.11       15.16      8.42 o 
  -6  -4   9        0.64        1.93      3.01 o 
  -5  -4   9       10.88       11.87      3.25 o 
  -4  -4   9       45.62       45.16     10.91 o 
  -3  -4   9       23.00       27.12      6.49 o 
  -2  -4   9       37.42       39.28     10.55 o 
  -1  -4   9      106.21      124.90     14.94 o 
   0  -4   9      169.47      197.89     18.68 o 
   1  -4   9      107.03      120.70     15.01 o 
   2  -4   9       32.03       38.10      7.82 o 
   3  -4   9       89.86       98.12     10.57 o 
   4  -4   9       44.73       46.99     10.96 o 
   5  -4   9       14.87       18.78      7.63 o 
  -7  -3   9        4.14        0.99      4.27 o 
  -6  -3   9       83.25       70.96     24.49 o 
  -5  -3   9       39.12       37.70      4.94 o 
  -4  -3   9       24.21       31.32      6.69 o 
  -3  -3   9       13.19       21.36      7.13 o 
  -2  -3   9       50.10       60.66      8.83 o 
  -1  -3   9       24.66       30.55      7.80 o 
   0  -3   9        1.55        3.78      5.16 o 
   1  -3   9       17.63       20.35      6.85 o 
   2  -3   9       34.26       32.35      6.10 o 
   3  -3   9       22.04       21.12      5.38 o 
   4  -3   9       70.75       68.60     11.04 o 
   5  -3   9      126.21      130.21     12.15 o 
   6  -3   9       79.55       87.15     14.90 o 
  -7  -2   9        0.71        0.33      2.92 o 
  -6  -2   9        1.51        0.17      2.84 o 
  -5  -2   9       10.92       11.26      2.56 o 
  -4  -2   9       82.71       86.85      4.21 o 
  -3  -2   9      107.74      110.93      3.86 o 
  -2  -2   9      114.91      123.11      3.53 o 
  -1  -2   9      336.69      351.98     28.20 o 
   0  -2   9      526.19      576.63     26.33 o 
   1  -2   9      331.56      352.15     18.91 o 
   2  -2   9       85.43       85.28      7.67 o 
   3  -2   9      196.09      192.34     10.46 o 
   4  -2   9      139.91      134.88      6.98 o 
   5  -2   9       35.63       29.06     10.18 o 
   6  -2   9       17.34       10.05      3.48 o 
  -7  -1   9        7.53       -0.09      9.41 o 
  -6  -1   9      183.65      184.25     18.92 o 
  -5  -1   9       82.32       80.34     12.06 o 
  -4  -1   9       51.23       55.57      3.58 o 
  -3  -1   9       17.55       18.40      2.39 o 
  -2  -1   9      121.30      125.01      4.47 o 
  -1  -1   9       41.89       44.31      4.37 o 
   0  -1   9        0.15        0.99      1.13 o 
   1  -1   9        5.82        6.09      2.51 o 
   2  -1   9       66.83       58.96      7.55 o 
   3  -1   9       56.21       62.05      3.68 o 
   4  -1   9      160.57      163.55      6.33 o 
   5  -1   9      264.95      274.37     11.09 o 
   6  -1   9      177.74      184.48      8.86 o 
  -7   0   9        0.61       -0.07      3.65 o 
  -6   0   9        4.12       -0.61      7.15 o 
  -5   0   9        2.76        1.71      4.19 o 
  -4   0   9       96.71      101.47      5.64 o 
  -3   0   9      179.45      202.10      7.04 o 
  -2   0   9      166.68      175.25      6.06 o 
  -1   0   9      488.97      503.75     11.26 o 
   0   0   9      789.45      826.82     21.06 o 
   1   0   9      500.94      509.34     22.20 o 
   2   0   9       91.49       87.11      5.10 o 
   3   0   9      255.10      253.98      8.37 o 
   4   0   9      203.81      196.64      7.02 o 
   5   0   9       44.13       40.85      4.33 o 
   6   0   9       26.51       25.52      4.35 o 
   7   0   9        3.09        3.29      3.52 o 
  -7   1   9        7.53        0.94      4.79 o 
  -6   1   9      183.46      201.82     17.50 o 
  -5   1   9       86.89       85.99     10.31 o 
  -4   1   9       45.71       58.01      7.68 o 
  -3   1   9       19.45       20.16      3.94 o 
  -2   1   9      121.67      123.70      4.54 o 
  -1   1   9       38.06       39.21      3.03 o 
   0   1   9        0.06        0.04      0.86 o 
   1   1   9        2.68        1.36      1.30 o 
   2   1   9       66.49       68.21      3.94 o 
   3   1   9       59.79       64.97      3.56 o 
   4   1   9      159.03      161.41      6.28 o 
   5   1   9      263.59      267.49      9.29 o 
   6   1   9      184.47      188.70      8.66 o 
  -7   2   9        0.72        0.26      3.98 o 
  -6   2   9        2.26       -0.62      6.00 o 
  -5   2   9        5.66        0.52      5.05 o 
  -4   2   9       86.37       86.05      8.20 o 
  -3   2   9      104.28      113.34      6.75 o 
  -2   2   9      118.05      122.85      4.79 o 
  -1   2   9      324.40      337.87      7.87 o 
   0   2   9      548.54      544.08     10.86 o 
   1   2   9      349.75      349.04      5.81 o 
   2   2   9       53.59       52.38      3.98 o 
   3   2   9      202.67      202.04      6.36 o 
   4   2   9      138.00      136.56      5.21 o 
   5   2   9       32.90       30.42      4.31 o 
   6   2   9       16.43       16.52      4.43 o 
  -7   3   9        4.15        7.29      5.26 o 
  -6   3   9       82.25       88.19     16.25 o 
  -5   3   9       44.93       47.47      6.78 o 
  -4   3   9       17.50       17.25      8.30 o 
  -3   3   9       14.78       20.19      3.38 o 
  -2   3   9       50.22       56.07      4.02 o 
  -1   3   9       21.36       26.05      1.18 o 
   0   3   9        1.44        3.10      4.64 o 
   1   3   9       13.54       13.46      2.83 o 
   2   3   9       35.32       34.90      3.23 o 
   3   3   9       25.17       12.53      6.64 o 
   4   3   9       69.79       69.66      8.60 o 
   5   3   9      124.83      129.27      9.90 o 
   6   3   9       87.95       88.69      9.74 o 
  -6   4   9        1.22        1.34      5.49 o 
  -5   4   9        7.18        6.03      6.51 o 
  -4   4   9       48.83       47.58      6.39 o 
  -3   4   9       20.71       17.38      9.81 o 
  -2   4   9       40.89       34.33      8.47 o 
  -1   4   9      100.00      121.37     14.06 o 
   0   4   9      178.22      178.17     16.77 o 
   1   4   9      119.72      115.08      4.98 o 
   2   4   9       12.99        7.81      3.48 o 
   3   4   9       93.44       97.24      5.80 o 
   4   4   9       42.93       47.85     13.62 o 
   5   4   9       13.79       16.34      7.59 o 
  -5   5   9       11.96        6.43      2.93 o 
  -4   5   9        1.72        0.05      6.97 o 
  -3   5   9        5.51        0.04      7.42 o 
  -2   5   9        8.67        0.02      2.82 o 
  -1   5   9        7.14        0.01      3.96 o 
   0   5   9        2.62       -0.04      3.65 o 
   1   5   9       12.68        5.38      5.32 o 
   2   5   9       11.62        7.45      3.29 o 
   3   5   9        2.83        0.08      1.43 o 
   4   5   9       14.43        2.45      4.70 o 
  -3   6   9        0.90        0.04      5.28 o 
  -2   6   9        6.67        0.02      7.09 o 
  -1   6   9       16.75        0.02      5.30 o 
   0   6   9       24.59        0.06      4.44 o 
   1   6   9       22.63        0.01      7.22 o 
   2   6   9        1.57        0.72      5.58 o 
   3   6   9       24.50       12.36     13.15 o 
  -2  -6  10        1.97        1.44      4.59 o 
  -1  -6  10        0.23        0.40      5.31 o 
   0  -6  10       18.86       -0.61      8.66 o 
   1  -6  10        3.47        8.88      9.86 o 
  -4  -5  10        9.04       10.39      8.89 o 
  -3  -5  10       19.05       22.58      7.45 o 
  -2  -5  10       12.12        9.03      9.04 o 
  -1  -5  10       53.76       63.22     15.55 o 
   0  -5  10        1.76       -0.12      3.79 o 
   1  -5  10       32.56        0.04      3.83 o 
   2  -5  10       12.77       18.57     10.05 o 
   3  -5  10       11.98       22.49     11.29 o 
  -5  -4  10       10.41       15.97      7.24 o 
  -4  -4  10        2.43        6.91      6.04 o 
  -3  -4  10        0.77        4.29      4.35 o 
  -2  -4  10        2.71        3.78      4.17 o 
  -1  -4  10        0.13        0.21      3.53 o 
   0  -4  10       65.60       70.81     13.67 o 
   1  -4  10       31.36       -0.24      4.18 o 
   2  -4  10       16.11       21.56     16.56 o 
   3  -4  10       56.22       69.64     13.29 o 
   4  -4  10       53.49       54.53      9.62 o 
  -6  -3  10       40.67       40.35      9.82 o 
  -5  -3  10       25.28       30.53      8.16 o 
  -4  -3  10       31.54       34.79      7.96 o 
  -3  -3  10       80.75       87.89      9.18 o 
  -2  -3  10       75.32       80.83      9.07 o 
  -1  -3  10      223.68      240.49     28.84 o 
   0  -3  10       14.51       16.17      8.20 o 
   1  -3  10      120.15      159.77     15.38 o 
   2  -3  10       57.48       75.26     11.39 o 
   3  -3  10       28.39       14.45     14.42 o 
   4  -3  10       15.86        8.26      8.01 o 
   5  -3  10        0.32        1.54      2.64 o 
  -6  -2  10        1.36       -0.69      5.31 o 
  -5  -2  10       24.36       29.62      7.58 o 
  -4  -2  10        7.49        9.94      1.16 o 
  -3  -2  10        1.80        0.85      1.09 o 
  -2  -2  10        1.40        3.50      2.92 o 
  -1  -2  10        0.69        0.48      3.27 o 
   0  -2  10      146.76      167.72     13.42 o 
   1  -2  10      113.08      131.41     12.00 o 
   2  -2  10       52.36       53.99      7.85 o 
   3  -2  10      172.07      180.15     14.13 o 
   4  -2  10      186.24      187.63     13.20 o 
   5  -2  10      153.99      171.11     12.84 o 
  -7  -1  10        1.34        0.54     11.33 o 
  -6  -1  10       60.56       78.32     13.61 o 
  -5  -1  10       57.56       65.22      6.17 o 
  -4  -1  10       56.80       64.46      5.22 o 
  -3  -1  10      166.00      166.59      5.50 o 
  -2  -1  10      186.61      192.14      8.19 o 
  -1  -1  10      463.46      466.77     11.14 o 
   0  -1  10       35.48       48.06      4.13 o 
   1  -1  10      224.62      258.62     14.20 o 
   2  -1  10      134.15      131.02     12.15 o 
   3  -1  10       39.17       38.46      4.23 o 
   4  -1  10       26.37       23.69      3.15 o 
   5  -1  10        2.69        3.33      3.15 o 
   6  -1  10        7.36        5.09      3.84 o 
  -7   0  10       47.14        1.66     10.68 o 
  -6   0  10        2.25        0.54      7.28 o 
  -5   0  10       30.64       23.22     13.88 o 
  -4   0  10       11.21       14.34      3.02 o 
  -3   0  10        2.44        0.75      1.49 o 
  -2   0  10        0.01        0.74      1.23 o 
  -1   0  10        3.41        2.42      1.77 o 
   0   0  10      177.94      183.58      7.39 o 
   1   0  10      179.06      185.49      9.15 o 
   2   0  10       79.41       78.68      4.47 o 
   3   0  10      244.59      237.37      7.44 o 
   4   0  10      288.14      283.03      9.66 o 
   5   0  10      230.79      248.24     10.08 o 
   6   0  10       12.07        2.66      2.91 o 
  -7   1  10        1.11        1.90      5.68 o 
  -6   1  10       59.19       64.08     12.02 o 
  -5   1  10       56.54       72.82      9.79 o 
  -4   1  10       63.91       68.87      6.84 o 
  -3   1  10      157.56      162.51      6.72 o 
  -2   1  10      190.99      194.44      6.06 o 
  -1   1  10      473.08      453.31     14.55 o 
   0   1  10       34.05       45.37      3.30 o 
   1   1  10      217.71      232.48      8.75 o 
   2   1  10      130.82      123.81      6.15 o 
   3   1  10       42.63       43.59      3.21 o 
   4   1  10       25.02       27.01      3.15 o 
   5   1  10        2.88        1.60      2.57 o 
   6   1  10        6.51        8.71      2.99 o 
  -6   2  10        1.01       -0.94      6.71 o 
  -5   2  10       22.59       36.23      7.30 o 
  -4   2  10        7.85        2.55      4.86 o 
  -3   2  10        1.98        2.58      1.45 o 
  -2   2  10        1.66        1.41      1.21 o 
  -1   2  10        0.95        1.01      1.00 o 
   0   2  10      135.73      127.62      4.00 o 
   1   2  10      115.88      118.23      2.74 o 
   2   2  10       64.32       61.11      3.38 o 
   3   2  10      164.39      152.04      7.49 o 
   4   2  10      191.29      185.23      6.82 o 
   5   2  10      157.64      163.98     10.91 o 
  -6   3  10       38.94       39.86      8.00 o 
  -5   3  10       23.55       26.23      5.94 o 
  -4   3  10       41.66       40.85      4.73 o 
  -3   3  10       69.45       69.19      5.21 o 
  -2   3  10       80.65       85.99      5.34 o 
  -1   3  10      232.89      228.62     10.96 o 
   0   3  10       14.28       18.98      7.63 o 
   1   3  10      112.11      136.70     14.98 o 
   2   3  10       52.24       50.89     14.61 o 
   3   3  10       33.62       37.91      4.01 o 
   4   3  10       14.04       10.21      4.13 o 
   5   3  10        0.46       -1.07      2.30 o 
  -5   4  10        9.65        9.56      3.68 o 
  -4   4  10        2.33        2.05      2.15 o 
  -3   4  10        1.03        0.54      0.85 o 
  -2   4  10        2.84        0.01      5.42 o 
  -1   4  10        0.28        0.00      3.29 o 
   0   4  10       59.47       58.51     11.80 o 
   1   4  10       33.19        0.68      4.02 o 
   2   4  10       23.28       17.73      6.34 o 
   3   4  10       51.23       46.98      4.85 o 
   4   4  10       56.61       55.73      6.75 o 
  -3   5  10       14.48        0.00     10.03 o 
  -2   5  10       13.86        0.04      7.87 o 
  -1   5  10       55.95       63.47     14.22 o 
   0   5  10        3.19        0.02      3.45 o 
   1   5  10       30.13        0.00      6.21 o 
   2   5  10        9.94        7.23      6.75 o 
   3   5  10       14.14       11.80     10.19 o 
  -2   6  10        1.98        0.00      6.28 o 
  -1   6  10        0.26       -0.01      4.85 o 
   0   6  10       17.59        0.00      4.55 o 
   1   6  10        3.81        0.00     16.62 o 
  -2  -5  11       10.91        5.29      6.19 o 
  -1  -5  11       29.37        0.21      5.19 o 
   0  -5  11        0.87        0.40      5.40 o 
   1  -5  11       21.40       -0.73      9.45 o 
  -4  -4  11       15.65       16.93      7.83 o 
  -3  -4  11       14.67       17.18      9.43 o 
  -2  -4  11       32.64       23.73     20.15 o 
  -1  -4  11       16.36       -0.02      3.20 o 
   0  -4  11       24.85        0.22      4.02 o 
   1  -4  11        3.04        0.00      4.15 o 
   2  -4  11        1.93        5.59      6.45 o 
   3  -4  11        0.01        1.13      5.39 o 
  -5  -3  11        1.07        0.00      3.91 o 
  -4  -3  11        3.41        4.89      4.69 o 
  -3  -3  11        2.23        1.91      4.43 o 
  -2  -3  11       28.31       15.88     15.84 o 
  -1  -3  11       87.05       90.68     13.56 o 
   0  -3  11       19.14        0.15     15.93 o 
   1  -3  11       85.16      103.86     14.06 o 
   2  -3  11       58.94       67.57     12.37 o 
   3  -3  11      101.54      107.61     12.50 o 
   4  -3  11       64.59       74.70     14.51 o 
  -6  -2  11        4.56        6.56      7.02 o 
  -5  -2  11       31.80       32.57      7.95 o 
  -4  -2  11       45.95       47.89      8.45 o 
  -3  -2  11       66.66       69.96     10.33 o 
  -2  -2  11       94.32      107.75      9.24 o 
  -1  -2  11       24.57       33.85     14.50 o 
   0  -2  11       83.23       99.30     12.03 o 
   1  -2  11       12.81       14.70      6.83 o 
   2  -2  11        1.06        2.49      4.21 o 
   3  -2  11        0.83       -0.63      4.65 o 
   4  -2  11       13.92        7.24      7.71 o 
   5  -2  11       25.97       11.01     12.03 o 
  -6  -1  11        2.17        0.02      4.00 o 
  -5  -1  11        2.72        1.44      2.93 o 
  -4  -1  11       14.57       16.35      5.14 o 
  -3  -1  11        0.23        1.01      1.49 o 
  -2  -1  11       34.13       34.39      2.98 o 
  -1  -1  11      161.70      156.32      5.80 o 
   0  -1  11       67.64       84.86      9.28 o 
   1  -1  11      170.92      165.49     12.18 o 
   2  -1  11      117.67      117.31     14.33 o 
   3  -1  11      269.46      278.10     21.50 o 
   4  -1  11      113.89      112.04      5.52 o 
   5  -1  11       28.89       21.63      6.38 o 
  -6   0  11        8.61       -1.21      8.74 o 
  -5   0  11       45.52       47.90      4.72 o 
  -4   0  11       65.89       75.45      4.88 o 
  -3   0  11      112.63      110.70      5.20 o 
  -2   0  11      138.30      139.80      5.63 o 
  -1   0  11       24.04       33.64      3.10 o 
   0   0  11      122.74      134.36      6.82 o 
   1   0  11       21.22       24.34      3.73 o 
   2   0  11        0.36       -0.95      1.84 o 
   3   0  11        1.90        1.51      1.62 o 
   4   0  11       11.37        7.19      4.69 o 
   5   0  11       35.43       38.13      4.35 o 
  -6   1  11        1.83        0.28      3.45 o 
  -5   1  11        2.77       -0.89      3.21 o 
  -4   1  11       14.56        8.98      3.82 o 
  -3   1  11        1.76        2.38      1.89 o 
  -2   1  11       29.34       31.67      3.08 o 
  -1   1  11      161.50      157.81      7.09 o 
   0   1  11       69.13       77.45      3.65 o 
   1   1  11      174.42      173.27      5.32 o 
   2   1  11      119.60      122.53      8.82 o 
   3   1  11      268.45      251.24      7.76 o 
   4   1  11      115.75      114.78      5.55 o 
   5   1  11       25.87       12.26      7.19 o 
  -6   2  11        6.32        3.70      5.53 o 
  -5   2  11       32.25       30.47     12.31 o 
  -4   2  11       45.43       53.10      6.27 o 
  -3   2  11       68.54       68.55      4.01 o 
  -2   2  11       95.36      101.53      4.14 o 
  -1   2  11       24.17       32.96      2.76 o 
   0   2  11       76.77       83.62      2.93 o 
   1   2  11       14.03       16.12      1.65 o 
   2   2  11        1.08        1.95      0.89 o 
   3   2  11        0.89       -0.62      1.77 o 
   4   2  11       11.55        5.59      5.43 o 
   5   2  11       27.70       17.26     13.99 o 
  -5   3  11        1.15       -0.01      1.47 o 
  -4   3  11        3.42        2.26      2.81 o 
  -3   3  11        4.40        1.90      1.29 o 
  -2   3  11       21.55       18.52      2.24 o 
  -1   3  11       87.65       86.13     12.34 o 
   0   3  11       20.11       25.20      8.44 o 
   1   3  11       90.81       87.31     13.68 o 
   2   3  11       60.10       64.33      4.32 o 
   3   3  11      100.10      102.67      8.33 o 
   4   3  11       68.11       55.26     17.11 o 
  -2   4  11       33.97        0.00     15.63 o 
  -1   4  11       16.39       -0.01      2.90 o 
   0   4  11       20.96       -0.01      3.85 o 
   1   4  11        3.69       -0.32      4.08 o 
   2   4  11        1.89       -0.08      5.41 o 
   3   4  11        0.03        0.55      1.58 o 
   1   5  11       24.21       -0.21      5.22 o 
  -2  -4  12       14.43        0.82      4.77 o 
  -1  -4  12       15.89        0.48      5.47 o 
   0  -4  12       28.91       -0.15      4.47 o 
   1  -4  12       35.16        0.20      8.62 o 
  -4  -3  12       12.83       14.53      6.00 o 
  -3  -3  12        9.73       12.82      6.58 o 
  -2  -3  12       23.31       13.63     14.33 o 
  -1  -3  12        1.35       -0.10      6.20 o 
   0  -3  12        1.90        0.00      5.61 o 
   1  -3  12        0.77        0.61      3.63 o 
   2  -3  12       35.26        0.05      9.47 o 
   3  -3  12        0.73        0.04      7.19 o 
  -5  -2  12        0.62        0.03      6.69 o 
  -4  -2  12       54.61       72.78      9.63 o 
  -3  -2  12        5.34        3.30      4.39 o 
  -2  -2  12       44.31       47.46      9.08 o 
  -1  -2  12       80.43       86.46      8.55 o 
   0  -2  12       66.00       71.72     11.49 o 
   1  -2  12      114.57      135.15     14.04 o 
   2  -2  12       65.49       74.30     10.74 o 
   3  -2  12       70.80       77.10      8.51 o 
  -5  -1  12       35.37       46.63      8.33 o 
  -4  -1  12       37.38       42.99      7.27 o 
  -3  -1  12       10.08        5.05      5.00 o 
  -2  -1  12       35.06       43.86      3.46 o 
  -1  -1  12        0.31        0.01      1.45 o 
   0  -1  12        4.89        4.49      4.21 o 
   1  -1  12        0.88        2.22      3.55 o 
   2  -1  12       48.27       56.99     13.28 o 
   3  -1  12        0.78       -0.13      2.50 o 
   4  -1  12       71.73       70.87      8.77 o 
  -5   0  12        0.33       -0.20      2.44 o 
  -4   0  12       66.76       74.07      4.87 o 
  -3   0  12        4.53        2.25      2.60 o 
  -2   0  12       67.18       67.45      4.74 o 
  -1   0  12      133.77      135.45      6.33 o 
   0   0  12       87.12       96.22      5.47 o 
   1   0  12      174.13      194.61      8.79 o 
   2   0  12      102.96      102.63      7.83 o 
   3   0  12       86.81       82.27      7.93 o 
   4   0  12       38.02       40.55      4.13 o 
  -5   1  12       36.87       43.75      6.51 o 
  -4   1  12       35.91       39.45      5.40 o 
  -3   1  12       10.83        7.77      3.66 o 
  -2   1  12       33.09       40.58      4.02 o 
  -1   1  12        1.12        1.48      1.49 o 
   0   1  12        4.81        3.77      2.05 o 
   1   1  12        1.25        1.37      2.02 o 
   2   1  12       44.83       46.74      3.74 o 
   3   1  12        1.83        0.57      1.20 o 
   4   1  12       74.01       67.21      6.92 o 
  -5   2  12        1.53       -0.05      1.58 o 
  -4   2  12       52.76       61.82      5.38 o 
  -3   2  12        2.72        1.44      1.71 o 
  -2   2  12       49.43       48.60      3.68 o 
  -1   2  12       78.44       80.73      4.41 o 
   0   2  12       69.53       80.72     18.64 o 
   1   2  12      118.25      139.40     15.39 o 
   2   2  12       63.30       58.58     11.46 o 
   3   2  12       68.60       69.03      5.71 o 
  -4   3  12       10.62       -0.13      2.68 o 
   0   3  12        1.81        3.33      5.21 o 
   1   3  12        1.39       -0.37      3.61 o 
   2   3  12       30.40       21.26      7.34 o 
   3   3  12        1.98       -0.23      2.10 o 
   0   4  12       30.93       -0.03      7.09 o 
   1   4  12       37.53       -0.44      4.97 o 
  -1  -3  13       41.91       59.35      9.78 o 
   0  -3  13       21.49       -0.27      8.29 o 
  -3  -2  13        0.20        1.57      3.76 o 
  -2  -2  13        1.84        1.40      3.46 o 
  -1  -2  13        3.62        2.27      5.15 o 
   0  -2  13        5.64       -0.56      4.30 o 
   1  -2  13       47.95       68.95     11.45 o 
   2  -2  13        0.55        0.30      9.03 o 
  -3  -1  13       59.74       71.63      8.22 o 
  -2  -1  13       48.39       51.21      6.72 o 
  -1  -1  13       82.86      108.84      8.39 o 
   0  -1  13       46.31       50.09      7.27 o 
   1  -1  13       32.48       38.32      7.72 o 
   2  -1  13       30.35       34.18      7.51 o 
  -4   0  13        0.17       -0.78      3.06 o 
  -3   0  13        0.17       -0.56      1.29 o 
  -2   0  13        0.88        0.99      1.64 o 
  -1   0  13        2.49        3.71      2.82 o 
   0   0  13        7.22        6.06      2.31 o 
   1   0  13       57.14       65.04      5.07 o 
   2   0  13        2.99       -1.53      2.77 o 
  -3   1  13       59.96       65.11      6.79 o 
  -2   1  13       48.97       48.97      3.75 o 
  -1   1  13       81.70       98.11      5.37 o 
   0   1  13       48.89       47.94      3.99 o 
   1   1  13       31.04       29.11     14.82 o 
  -3   2  13        0.45        1.29      2.11 o 
  -1   2  13        4.89        5.79      5.07 o 
   0   2  13        4.07        2.59      4.24 o 
   1   2  13       43.80       56.53     20.76 o 
   2   2  13        4.48        4.68      6.31 o 
   0   3  13       24.82       30.03     13.44 o 
                                                 
